# Supplementary material for: Mechanical Characterization and Modelling of Subcellular Components of Oocytes
Source: Micromachines (Basel). 2022 Jul 8;13(7):1087. doi: 10.3390/mi13071087 (PMC9319074; doi:10.3390/mi13071087)
Supplement: Supplementary file 1 [file micromachines-13-01087-s001.zip]

Archive with 11 entries (11 files):
- Intracellular normal elastic strain during penetration.mp4
- Strain on 30o vertical line during penetration.mp4
- Strain on 45o vertical line during penetration.mp4
- Strain on 60o vertical line during penetration.mp4
- Strain on 90o vertical line during penetration.mp4
- test_45s.wbpj
- The aspiration experiement.avi
- The homogenous viscoelastic model.mp4
- The isolated ZP & cytoplasm model.mp4
- The subpixel edge detection.avi
- The ZP and cytoplasm model.mp4
