# Supplementary material for: Mechanical Characterization and Modelling of Subcellular Components of Oocytes
Source: Micromachines (Basel). 2022 Jul 8;13(7):1087. doi: 10.3390/mi13071087 (PMC9319074; doi:10.3390/mi13071087)
Supplement: Supplementary file 1 [file micromachines-13-01087-s001.zip › test_45s.wbpj]

<?xml version="1.0" encoding="utf-8"?>
<Storage>
  <Project Version="9.1">
    <base-designpoint-name valType="String">0</base-designpoint-name>
    <timestamp-max valType="Int64">195934</timestamp-max>
    <framework-build-version valType="String">20.2.221.0</framework-build-version>
    <external-version-string valType="String">2020 R2</external-version-string>
    <last-saved-utc valType="String">06/29/2022 09:27:59</last-saved-utc>
    <managed-categories valType="String">[report, misc, progress]</managed-categories>
    <logHistory valType="StringArray">
      <ArrayEntry Index="0">cyz@LAPTOP-6L72MM26:C:\Users\cyz\AppData\Local\Temp\WorkbenchLogs\CoreEvents12544.log</ArrayEntry>
      <ArrayEntry Index="1">cyz@LAPTOP-6L72MM26:C:\Users\cyz\AppData\Local\Temp\WorkbenchLogs\CoreEvents5988.log</ArrayEntry>
      <ArrayEntry Index="2">cyz@LAPTOP-6L72MM26:C:\Users\cyz\AppData\Local\Temp\WorkbenchLogs\CoreEvents5412.log</ArrayEntry>
      <ArrayEntry Index="3">cyz@LAPTOP-6L72MM26:C:\Users\cyz\AppData\Local\Temp\WorkbenchLogs\CoreEvents1688.log</ArrayEntry>
      <ArrayEntry Index="4">cyz@LAPTOP-6L72MM26:C:\Users\cyz\AppData\Local\Temp\WorkbenchLogs\CoreEvents20456.log</ArrayEntry>
      <ArrayEntry Index="5">cyz@LAPTOP-6L72MM26:C:\Users\cyz\AppData\Local\Temp\WorkbenchLogs\CoreEvents20268.log</ArrayEntry>
      <ArrayEntry Index="6">cyz@LAPTOP-6L72MM26:C:\Users\cyz\AppData\Local\Temp\WorkbenchLogs\CoreEvents1232.log</ArrayEntry>
      <ArrayEntry Index="7">cyz@LAPTOP-6L72MM26:C:\Users\cyz\AppData\Local\Temp\WorkbenchLogs\CoreEvents2156.log</ArrayEntry>
      <ArrayEntry Index="8">cyz@LAPTOP-6L72MM26:C:\Users\cyz\AppData\Local\Temp\WorkbenchLogs\CoreEvents12360.log</ArrayEntry>
      <ArrayEntry Index="9">cyz@LAPTOP-6L72MM26:C:\Users\cyz\AppData\Local\Temp\WorkbenchLogs\CoreEvents3400.log</ArrayEntry>
      <ArrayEntry Index="10">cyz@LAPTOP-6L72MM26:C:\Users\cyz\AppData\Local\Temp\WorkbenchLogs\CoreEvents17140.log</ArrayEntry>
      <ArrayEntry Index="11">cyz@LAPTOP-6L72MM26:C:\Users\cyz\AppData\Local\Temp\WorkbenchLogs\CoreEvents18372.log</ArrayEntry>
      <ArrayEntry Index="12">cyz@LAPTOP-6L72MM26:C:\Users\cyz\AppData\Local\Temp\WorkbenchLogs\CoreEvents4940.log</ArrayEntry>
      <ArrayEntry Index="13">cyz@LAPTOP-6L72MM26:C:\Users\cyz\AppData\Local\Temp\WorkbenchLogs\CoreEvents14408.log</ArrayEntry>
      <ArrayEntry Index="14">cyz@LAPTOP-6L72MM26:C:\Users\cyz\AppData\Local\Temp\WorkbenchLogs\CoreEvents5964.log</ArrayEntry>
    </logHistory>
    <expression-scope-container valType="String">Parameters</expression-scope-container>
    <project-type valType="String">WB2</project-type>
    <ReferenceCache>
      <ProjectReferenceList>
        <ReferenceList valType="String">{
"eedff8b0-701e-4f7c-a7b3-553dc1c8954e": "/FileContainer/FileReference:F2",
"66fcfd89-cd5a-4d55-9fd0-f909125ab7af": "/FileContainer/FileReference:F1",
"552b516e-d482-4747-9ddd-d54fcce11e62": "/FileContainer/FileReference:F8",
"069fda5c-78a6-432c-ba16-a314802ef238": "/FileContainer/FileReference:F3",
"d7e0a832-66ba-4924-9cd3-b22e51c8e1a0": "/FileContainer/FileReference:F7",
"387bb6b8-5cd1-407e-a76c-e01c7da640fa": "/FileTypesContainer/FileType:EngineeringData",
"30ec32bb-e556-47ec-af9f-ee0337a392b0": "/FileTypesContainer/FileType:GeometryFileType",
"160e1dc3-e4bb-4b0d-b6c7-4058aa4fd979": "/FileTypesContainer/FileType:project",
"ef3c720a-ba1b-448c-b7a2-2080f4b7c338": "/FileTypesContainer/FileType:ACTDatabase",
"dd5b983c-6daf-4ff4-8aa5-0813e59c381b": "/Schematic/Component:Engineering Data",
"0b29d9b1-226c-4e2b-ab32-7f9db95ca31c": "/Schematic/Component:Geometry",
"74f51441-e71a-4391-a404-f4f3a719e2fe": "/Schematic/Component:Model",
"19e76b65-d318-4d50-b6f7-1460398828dd": "/Schematic/Component:Setup",
"961fdc9e-936e-4762-bd04-f5e5d5374c99": "/Schematic/Component:Solution",
"aee4f907-292c-4717-8bc2-86849abc1d43": "/Schematic/Component:Results",
"0440a351-1f08-4a12-a5b9-b29835cbb77c": "/Schematic/Template:Static Structural (ANSYS)",
"0168bfb2-c5ba-492e-979d-fc918a2fc0eb": "/Schematic/Template:Fluid Flow (CFX)",
"e64618f8-fb4b-4b96-b744-4ea47405917a": "/Schematic/Template:Fluid Flow",
"5f39abb2-2a2a-483e-8ae1-ee44a7a8771e": "/Schematic/Template:Steady-State Thermal (ANSYS)",
"4953de34-c017-4aeb-95e0-d6d2f117299a": "/Schematic/Template:Modal (ANSYS)",
"5e587062-4656-4804-923a-9c2de6a46729": "/Schematic/Template:Random Vibration (ANSYS)",
"dfba424f-e166-46c7-b8b4-823f42cc3de2": "/Schematic/Template:Response Spectrum (ANSYS)",
"25513846-6de7-442b-bbb7-5b0eb2167feb": "/Schematic/ComponentTemplate:EngDataCellTemplate",
"edeb8eda-3063-4d73-ac33-7bb16e155ce5": "/Schematic/System:SYS",
"5db9f868-64d5-46f2-994e-e4a3fc6dc609": "/Schematic/ComponentTemplate:GeometryCellTemplate",
"a32b55a7-0927-476c-8109-d90e0c080c65": "/Schematic/ComponentTemplate:SimulationModelCellTemplate",
"153bbdd8-f4e4-470e-bc7b-e4941f4a5687": "/Schematic/ComponentTemplate:SimulationSetupCellTemplate_StructuralStaticANSYS",
"549a8454-0a66-4b3d-9a0d-9c92ba33c047": "/Schematic/ComponentTemplate:SimulationSolutionCellTemplate_StructuralStaticANSYS",
"25d486ef-220c-4ea6-a52c-7cb85c75e1cc": "/Schematic/ComponentTemplate:SimulationResultsCellTemplate_StructuralStaticANSYS",
"e3a82b16-fec8-43c2-9ff1-87410d9bd283": "/FileContainer/FileReference:F9"
}</ReferenceList>
      </ProjectReferenceList>
      <DesignPointReferenceListCollection>
        <DesignPointReferenceList Name="0">
          <ReferenceList valType="String">{
"5b0de0e6-af89-4f8e-a490-477251765dc4": "/Engineering Data/ResourceTransferData:TransferData_material",
"f22669b6-a15a-40b8-aa75-9f8e84defca9": "/Geometry/Geometry:GeometryDataObject",
"ec9dcc56-b686-4635-a95a-d4e72e7f48f1": "/Model/MechanicalModel:MechanicalModel",
"2086c2f4-5ff6-4689-96b3-644607b37b83": "/Setup/SimulationSetup:SetupObject for Structural|Static|ANSYS",
"0a7e704c-2133-4450-aa0a-5fe73579be70": "/Solution/SimulationSolution:SolutionObject for Structural|Static|ANSYS",
"501e614c-cb21-4ece-8b9e-9eb5c40ef465": "/Results/SimulationResults:ResultsObject for Structural|Static|ANSYS",
"741b81dc-1c69-4ad6-8db4-a13f7978d853": "/Model/SimulationEngineeringData:SimulationEngineeringDataObject",
"6fe18a7a-d817-4f1e-a38b-af71bd575b22": "/Model/SimulationModelGeneratedMesh:SimulationModelGeneratedMesh",
"2177c1b9-a769-4688-a515-61473e4e1ee3": "/Model/SimulationModelGeneratedPMDB:SimulationModelGeneratedPMDB",
"27973798-70e8-490f-bd7d-1a65f213db3c": "/Model/SimulationGeneratedSolidMesh:SimulationGeneratedSolidMesh",
"67174109-b300-4732-ab6f-c495cde2c8bf": "/Engineering Data/EngineeringData:Engineering Data",
"a6fa218f-90bc-42bb-a320-e26d40f88822": "/Results/SimulationResultsStlZip:SimulationResultsStlZip",
"a7bc4fb9-6b77-487d-ab45-df18893b7305": "/Results/TopologyOptimizationResultsCDB:TopologyOptimizationResultsCDB",
"48795505-3017-4d25-9d84-65c942db8512": "/Results/ExternalModelOutput:ExternalModelOutput",
"0b6fe138-f4c3-41d1-87ff-98114deb24c2": "/Engineering Data/Material:cell_young_down",
"d8d4a330-7fc1-46c7-8fb4-16cb2225966b": "/Engineering Data/MaterialProperty:Appearance 1",
"7f1d4884-6ec3-4089-9b89-d8495d536bdd": "/Engineering Data/MaterialPropertyData:Color 1",
"1aacf0e5-d15a-4b2d-870c-16e81541c86d": "/Engineering Data/MaterialVariable:Red 1",
"f623c701-c790-42d6-a361-c54425b4fb51": "/Engineering Data/MaterialVariable:Green 1",
"af828652-0bd5-4b80-8c60-cdb9ea62669d": "/Engineering Data/MaterialVariable:Blue 1",
"6b69542c-4e42-4fba-bf32-94cb2d3d4d50": "/Engineering Data/MaterialProperty:Elasticity 1",
"dbc2789c-fa5f-4c8c-83a1-6f33d1abf263": "/Engineering Data/MaterialPropertyData:Elasticity 1",
"c1dc9adb-f71d-475a-a94f-4c8192f4262f": "/Engineering Data/MaterialVariable:Young's Modulus 1",
"4a88a32f-743c-4364-8ad1-78c3da338b65": "/Engineering Data/MaterialVariable:Poisson's Ratio 1",
"263a719e-0ce8-4be5-bf04-bf2388c01616": "/Engineering Data/MaterialVariable:Bulk Modulus 1",
"805e0364-3443-4092-bb86-e28550e2c45f": "/Engineering Data/MaterialVariable:Shear Modulus 2",
"e3ebe9a3-93a3-4cdc-8dc1-2b776282240f": "/Engineering Data/MaterialVariable:Temperature 3",
"c7be91b3-9b0d-4274-b90c-36a3af175dfe": "/Engineering Data/MaterialVariable:Interpolation Options 1",
"55ed14a6-a317-42be-9fc0-c0e1cb44d5d1": "/Engineering Data/MaterialProperty:Shear Data - Viscoelastic 1",
"f29768fd-56dd-420b-b4e8-51a9186338db": "/Engineering Data/MaterialPropertyData:Shear Data - Viscoelastic 2",
"c5ba5622-6350-4211-b0c2-63862bf12eaa": "/Engineering Data/MaterialVariable:Time 1",
"48d0c3a8-1b6e-4241-a5a2-467abb80683b": "/Engineering Data/MaterialVariable:Temperature 4",
"ad2c1eca-686e-4612-9b52-a0c797bcf65d": "/Engineering Data/MaterialVariable:Shear Modulus 3",
"01ce56e8-4a95-440f-9f7a-552f08365b20": "/Engineering Data/MaterialProperty:Prony 1",
"79d56d9d-eec5-4474-94e2-d09581905480": "/Engineering Data/MaterialPropertyData:Prony 1",
"f5de120c-6823-4b3f-a640-5d5b0301c645": "/Engineering Data/MaterialVariable:Index i 1",
"c1abf0d1-d285-4471-8b6f-9549a707c014": "/Engineering Data/MaterialVariable:Relative Moduli(i) 1",
"f6499c02-48a0-4bae-a7e1-308d97c78a6f": "/Engineering Data/MaterialVariable:Relaxation Time(i) 1",
"5c6b3c67-abbf-4131-a488-2bd38e7ed4fa": "/Engineering Data/MaterialVariable:Temperature 5",
"67d53b24-c91f-4ba2-85d9-9c101499f434": "/Engineering Data/Material:cell",
"e688641b-9659-459d-bf91-f4cf5e53dd56": "/Engineering Data/MaterialProperty:Appearance",
"0b6aec83-467e-48a6-a484-497ba76fbdb7": "/Engineering Data/MaterialPropertyData:Color",
"0b1eeea0-a415-4c8e-8c21-cde310538071": "/Engineering Data/MaterialVariable:Red",
"d85af353-2db8-4797-a1d8-1f08b6b39ee4": "/Engineering Data/MaterialVariable:Green",
"fb3f0348-5e3a-4556-b5a7-dfbfdbe020a8": "/Engineering Data/MaterialVariable:Blue",
"96d013e0-6d90-4648-aa26-f1c489921604": "/Engineering Data/MaterialProperty:Elasticity",
"a39f3887-3b87-440b-ba83-897a88d5a4a0": "/Engineering Data/MaterialPropertyData:Elasticity",
"755f2bd1-199c-45bc-b913-d4586c590004": "/Engineering Data/MaterialVariable:Young's Modulus",
"82d2f2fc-6034-4fd3-9ba2-01b19b566abd": "/Engineering Data/MaterialVariable:Poisson's Ratio",
"2c06a60d-2183-4ad2-bd75-74b1d2c3f484": "/Engineering Data/MaterialVariable:Bulk Modulus",
"bbb34120-7a26-4a4a-8e4d-0a6e5d2c30b0": "/Engineering Data/MaterialVariable:Shear Modulus",
"3e7d3d14-2f88-4169-954d-d5742ce17b60": "/Engineering Data/MaterialVariable:Temperature",
"90ebb6a0-23ef-4455-a803-becc2e17b7ac": "/Engineering Data/MaterialVariable:Interpolation Options",
"ef4027bb-165f-4912-acfb-77a598a4bab4": "/Engineering Data/MaterialProperty:Shear Data - Viscoelastic",
"6fc37d94-479c-4166-af88-206a4de9559f": "/Engineering Data/MaterialPropertyData:Shear Data - Viscoelastic 1",
"db27cac6-00ae-4e34-b975-e050321e58c2": "/Engineering Data/MaterialVariable:Time",
"a7dac14a-acff-4f14-b1d7-b7ebf784eb62": "/Engineering Data/MaterialVariable:Temperature 1",
"b35a90d1-c35a-4fa2-a224-18a4f66929c2": "/Engineering Data/MaterialVariable:Shear Modulus 1",
"2ce7d08b-6953-4bb5-9146-d68b34746ff1": "/Engineering Data/MaterialProperty:Prony",
"55054020-1ae8-44ce-8e5d-6fc8dc8cd217": "/Engineering Data/MaterialPropertyData:Prony",
"2444db24-5ccd-4964-9378-b3999a47e863": "/Engineering Data/MaterialVariable:Index i",
"79066621-5477-4e95-9a09-27126ada408c": "/Engineering Data/MaterialVariable:Relative Moduli(i)",
"b88dfeba-f92d-42a1-9dba-4536bf9387ff": "/Engineering Data/MaterialVariable:Relaxation Time(i)",
"f6b46671-1a7a-434f-936f-931bf76d2364": "/Engineering Data/MaterialVariable:Temperature 2",
"617db878-82be-4969-97b0-69dc0335b556": "/Engineering Data/Material:cell_down",
"772cf7a9-4d68-4ec1-869d-a561212e6ee4": "/Engineering Data/MaterialProperty:Appearance 2",
"b1c48578-78e3-408d-b017-f6c4c1ad4594": "/Engineering Data/MaterialPropertyData:Color 2",
"49990611-cb31-4107-a631-47832855e6e0": "/Engineering Data/MaterialVariable:Red 2",
"6b5b013f-013d-4814-8a66-26353b2113c6": "/Engineering Data/MaterialVariable:Green 2",
"198cf740-f148-4d57-a65d-5aaf0ec3e976": "/Engineering Data/MaterialVariable:Blue 2",
"feadbd3e-8841-4df7-9a97-a2cf15a22e78": "/Engineering Data/MaterialProperty:Elasticity 2",
"4775e0ea-9ba3-4f9b-bb0d-4aa5d28f08de": "/Engineering Data/MaterialPropertyData:Elasticity 2",
"4dd26504-d4f6-4204-9bb2-18efe5b5aa5b": "/Engineering Data/MaterialVariable:Young's Modulus 2",
"c72cdb91-f9c6-4fb8-94a3-3e4f9dd54067": "/Engineering Data/MaterialVariable:Poisson's Ratio 2",
"a51e88da-56cf-424d-bab2-2a29cfce23b5": "/Engineering Data/MaterialVariable:Bulk Modulus 2",
"b281378b-831b-42c6-b61c-ad03c9d0b853": "/Engineering Data/MaterialVariable:Shear Modulus 4",
"018f7af2-5bb8-4d8e-ad8b-cfee221177d5": "/Engineering Data/MaterialVariable:Temperature 6",
"3cea6cec-cb0d-48dc-ac41-c2ceada2a2f1": "/Engineering Data/MaterialVariable:Interpolation Options 2",
"3cb648e1-9165-4e25-8f0b-1ac7f7623008": "/Engineering Data/MaterialProperty:Shear Data - Viscoelastic 2",
"eafe0ff1-4567-4e36-91f9-17705649b561": "/Engineering Data/MaterialPropertyData:Shear Data - Viscoelastic 3",
"c323fd30-0835-4d76-928d-33b77b0de22c": "/Engineering Data/MaterialVariable:Time 2",
"3bab377c-560c-4d4f-b7df-15d9c642c9b9": "/Engineering Data/MaterialVariable:Temperature 7",
"5ef369f6-df1a-4121-ae7b-26fac449f00a": "/Engineering Data/MaterialVariable:Shear Modulus 5",
"40ec2966-de19-4e11-bdb5-d10c67215f74": "/Engineering Data/MaterialProperty:Prony 2",
"9fb04dc7-7a2b-4244-8e4d-7d37af40bde1": "/Engineering Data/MaterialPropertyData:Prony 2",
"7131007a-6a28-4abd-ba98-f7dadf4e0b9d": "/Engineering Data/MaterialVariable:Index i 2",
"896da3fc-3f1f-4d61-9ef8-3b0b7679a541": "/Engineering Data/MaterialVariable:Relative Moduli(i) 2",
"47298588-31f4-44de-a367-ab38a4032373": "/Engineering Data/MaterialVariable:Relaxation Time(i) 2",
"50829293-8c36-4dad-a5d0-b5f78c335cee": "/Engineering Data/MaterialVariable:Temperature 8",
"6315e56b-abfc-4022-88a6-1a8660ade3a2": "/Engineering Data/Material:cytoplasm_k_down",
"6c274602-8ec6-472e-8639-952a0a12bdd4": "/Engineering Data/MaterialProperty:Appearance 11",
"3097bd60-6365-4d7b-a3b1-2f0670a3495f": "/Engineering Data/MaterialPropertyData:Color 11",
"8b07dbe5-2e72-49a1-a4e7-1c04cf1f75d7": "/Engineering Data/MaterialVariable:Red 11",
"969aac78-86fe-4992-89f8-3c63cd5b9c33": "/Engineering Data/MaterialVariable:Green 11",
"2437f2a9-efce-4ac7-beea-5a96721d0396": "/Engineering Data/MaterialVariable:Blue 11",
"d997c2a3-32be-4b21-8655-ec78160e8d92": "/Engineering Data/MaterialProperty:Elasticity 11",
"6550babb-6fb3-4319-8ccc-ace00b7f47c0": "/Engineering Data/MaterialPropertyData:Elasticity 11",
"b7a689d1-c0bd-431a-b3e3-1326cee8694a": "/Engineering Data/MaterialVariable:Young's Modulus 11",
"c4353bec-079d-4d68-a4d7-7dcf498c1fc0": "/Engineering Data/MaterialVariable:Poisson's Ratio 11",
"39628a93-ddd5-453d-a803-368982e606f2": "/Engineering Data/MaterialVariable:Bulk Modulus 11",
"18051df5-b071-44b9-84a2-d7c543238245": "/Engineering Data/MaterialVariable:Shear Modulus 22",
"54463c56-6e3a-493a-a8ad-fe32413de351": "/Engineering Data/MaterialVariable:Temperature 33",
"e1f3c537-0ac2-4dcd-a688-189cae5d24e3": "/Engineering Data/MaterialVariable:Interpolation Options 11",
"a3a2af45-7d96-422e-8e5d-b648b9be2d77": "/Engineering Data/MaterialProperty:Shear Data - Viscoelastic 11",
"fa2150de-cb96-4658-bc4d-503ab94e6890": "/Engineering Data/MaterialPropertyData:Shear Data - Viscoelastic 12",
"c64035e1-6ff7-4d2c-851e-28d8f68516cf": "/Engineering Data/MaterialVariable:Time 11",
"116a0eba-4840-4bed-9844-2d5be9c4cbe9": "/Engineering Data/MaterialVariable:Temperature 34",
"f7da48a2-50bd-4d34-a20c-84297ed74438": "/Engineering Data/MaterialVariable:Shear Modulus 23",
"e5614943-e612-4996-aa83-000009cecb8a": "/Engineering Data/MaterialProperty:Prony 11",
"a0a74928-baff-44a8-b0a8-34699d77388a": "/Engineering Data/MaterialPropertyData:Prony 11",
"50f7e3ab-f55b-47d6-87bb-cf3f6a1283cf": "/Engineering Data/MaterialVariable:Index i 11",
"b828db83-2785-42a4-aac7-8b5db0d00f7b": "/Engineering Data/MaterialVariable:Relative Moduli(i) 11",
"757f0752-8677-4858-83b8-5cd3985811b0": "/Engineering Data/MaterialVariable:Relaxation Time(i) 11",
"ab8e925d-a93f-4eb4-923d-04fbdf53198f": "/Engineering Data/MaterialVariable:Temperature 35",
"b89ee472-f0b8-48a6-8901-db72a12c77d4": "/Engineering Data/Material:zp",
"579a6995-e113-48bf-a8a3-eb4b7e2d032f": "/Engineering Data/MaterialProperty:Appearance 18",
"9a5435a8-6570-4952-868f-a536ca684f2b": "/Engineering Data/MaterialPropertyData:Color 18",
"9de192cc-c60e-4ad7-b352-830a2b4a66b2": "/Engineering Data/MaterialVariable:Red 18",
"5c79b729-7d6c-43e6-b1ed-442b3a3f6714": "/Engineering Data/MaterialVariable:Green 18",
"da8104fd-f6b5-499e-a3d1-739f87307735": "/Engineering Data/MaterialVariable:Blue 18",
"15460499-c4ca-4180-bc8a-1496397b01fe": "/Engineering Data/MaterialProperty:Elasticity 18",
"167a4442-ceb0-4806-ba5b-1f7111b93d53": "/Engineering Data/MaterialPropertyData:Elasticity 18",
"ff72926c-3ad6-4865-ac65-50e0ebeb128a": "/Engineering Data/MaterialVariable:Young's Modulus 18",
"b3dffc0f-f1c4-4efe-843a-5a27e2b77adb": "/Engineering Data/MaterialVariable:Poisson's Ratio 18",
"0eba8eb2-67e5-49b0-8c56-c5e3ffe42c8c": "/Engineering Data/MaterialVariable:Bulk Modulus 18",
"eb07b218-f5bb-4354-ab1e-e338dbb01516": "/Engineering Data/MaterialVariable:Shear Modulus 35",
"58583201-dabd-43e0-b9f7-d0aff09861ee": "/Engineering Data/MaterialVariable:Temperature 52",
"a2180bdf-2c6c-43c0-85d1-c816b527decf": "/Engineering Data/MaterialVariable:Interpolation Options 18",
"173cef47-2282-4dbd-86fa-d3f137175cbf": "/Engineering Data/MaterialProperty:Shear Data - Viscoelastic 17",
"4c2d4570-23ec-447f-875e-29c7c42054bd": "/Engineering Data/MaterialPropertyData:Shear Data - Viscoelastic 18",
"bc4bd394-777b-48ce-a083-885d55544042": "/Engineering Data/MaterialVariable:Time 17",
"99f13429-7ebf-4e09-a505-43cbf00344b3": "/Engineering Data/MaterialVariable:Temperature 53",
"8ab7955a-5b37-450c-8305-74f7dd38274d": "/Engineering Data/MaterialVariable:Shear Modulus 36",
"26edfebd-b752-4617-ba62-1ce07ad53564": "/Engineering Data/MaterialProperty:Prony 17",
"5cbe0170-77ce-46be-9f72-74817160218c": "/Engineering Data/MaterialPropertyData:Prony 17",
"fad06cd3-8d6a-47c6-b021-8bc40e2d897e": "/Engineering Data/MaterialVariable:Index i 17",
"bb1db8c4-aacf-485a-8c48-209cc3fb58d5": "/Engineering Data/MaterialVariable:Relative Moduli(i) 17",
"a12c03bd-0f7f-4e52-9b24-2ba57f5d16dd": "/Engineering Data/MaterialVariable:Relaxation Time(i) 17",
"5290e9e8-44ae-4252-857e-f88293ab3d3b": "/Engineering Data/MaterialVariable:Temperature 54",
"f38dd1cb-9174-4a46-9573-3efea415d4f2": "/Engineering Data/Material:pipette",
"8d97f098-2d34-4824-8d10-2a8e2ce95383": "/Engineering Data/MaterialProperty:Appearance 17",
"a239b8fe-83fb-4bbb-85db-59e21b350062": "/Engineering Data/MaterialPropertyData:Color 17",
"653f186d-3419-48c8-9d62-485a9f8c0720": "/Engineering Data/MaterialVariable:Red 17",
"d5eadf9b-ba1b-4c5e-8a79-682042772533": "/Engineering Data/MaterialVariable:Green 17",
"ac21d7d8-e5fe-42b3-9ff0-671170232775": "/Engineering Data/MaterialVariable:Blue 17",
"7fb2d3a8-6276-45de-a181-6f29a1ce1243": "/Engineering Data/MaterialProperty:Elasticity 17",
"cb898f5a-3b01-483c-a875-235e0e58e67b": "/Engineering Data/MaterialPropertyData:Elasticity 17",
"98925766-c5f1-4175-9576-964294db0d8a": "/Engineering Data/MaterialVariable:Young's Modulus 17",
"9af25279-65ab-4214-91ad-95fdb072d6bc": "/Engineering Data/MaterialVariable:Poisson's Ratio 17",
"fbd04db0-d36e-4dfe-8ba4-668e48785442": "/Engineering Data/MaterialVariable:Bulk Modulus 17",
"df823eec-0b1d-48d9-92d3-cc97bca977de": "/Engineering Data/MaterialVariable:Shear Modulus 34",
"22716192-a7ae-4fc9-8921-8f0936451a28": "/Engineering Data/MaterialVariable:Temperature 51",
"dd77989a-6d76-4996-831a-cbe287b54399": "/Engineering Data/MaterialVariable:Interpolation Options 17",
"e4cdc93d-0161-4c6f-84d2-5cbe52bcf3fc": "/Engineering Data/Material:cytoplasm_young_up",
"e89070e1-4c46-4eec-8daf-6ad87eed2da5": "/Engineering Data/MaterialProperty:Appearance 16",
"7e10645a-e1b4-4879-bbe0-7d5bb8503c6a": "/Engineering Data/MaterialPropertyData:Color 16",
"8cd538fb-f01f-4b10-8630-df89cf8ca0ef": "/Engineering Data/MaterialVariable:Red 16",
"bb99d82e-a377-4d82-bfa5-d490a0523396": "/Engineering Data/MaterialVariable:Green 16",
"7eec981e-c2ed-407f-927a-5eadd0702dd9": "/Engineering Data/MaterialVariable:Blue 16",
"d81fa89c-9c60-4669-91a7-9cf05a808d7f": "/Engineering Data/MaterialProperty:Elasticity 16",
"f8fe5ea9-4e3b-444c-9655-ed6250a22f51": "/Engineering Data/MaterialPropertyData:Elasticity 16",
"15f3cdc6-bff0-46da-93ee-3b363ab82dcd": "/Engineering Data/MaterialVariable:Young's Modulus 16",
"65a8f094-d445-4942-96be-aa153edd0309": "/Engineering Data/MaterialVariable:Poisson's Ratio 16",
"acc37843-6c28-40af-842c-888d6cff9b61": "/Engineering Data/MaterialVariable:Bulk Modulus 16",
"f944cddf-18e2-4e02-9dd0-612ec0a45251": "/Engineering Data/MaterialVariable:Shear Modulus 32",
"b3a9e2f1-c3c3-4e2f-8f7d-3b90baf4e4c3": "/Engineering Data/MaterialVariable:Temperature 48",
"6e6ff3cb-e39a-4e82-8424-3f61d9d72dfd": "/Engineering Data/MaterialVariable:Interpolation Options 16",
"84dd8d4f-15e7-4bf8-9b99-672e0c708f50": "/Engineering Data/MaterialProperty:Shear Data - Viscoelastic 16",
"e8365012-03ff-4d3d-a9e2-5e14da7965b9": "/Engineering Data/MaterialPropertyData:Shear Data - Viscoelastic 17",
"18fa7abd-4592-4654-80d3-78123d6268fb": "/Engineering Data/MaterialVariable:Time 16",
"7cbd4b95-3a34-4b97-a192-efbd739218d6": "/Engineering Data/MaterialVariable:Temperature 49",
"28103ffc-c707-47de-85fa-c6cb3a1eb598": "/Engineering Data/MaterialVariable:Shear Modulus 33",
"ba11264f-ea48-4595-9b1c-49327ef22d88": "/Engineering Data/MaterialProperty:Prony 16",
"60a5b190-71a9-4cdc-a200-b7986d49b81d": "/Engineering Data/MaterialPropertyData:Prony 16",
"691902fb-2065-4e64-a701-529bd1b4275d": "/Engineering Data/MaterialVariable:Index i 16",
"c1c88c95-0f1c-4d0e-954b-6a232c41b116": "/Engineering Data/MaterialVariable:Relative Moduli(i) 16",
"187021be-2a6b-43b6-9e1d-64c8c5f8446c": "/Engineering Data/MaterialVariable:Relaxation Time(i) 16",
"c748e804-94a1-4276-8b47-8aada64560eb": "/Engineering Data/MaterialVariable:Temperature 50",
"b164c678-f61a-4d48-a190-0db1066ae2b9": "/Engineering Data/Material:cytoplasm_young_down",
"cd55f2d8-f3d8-4812-b06d-db52097c8399": "/Engineering Data/MaterialProperty:Appearance 15",
"a44f3973-d79a-4a33-a084-ea30e111d913": "/Engineering Data/MaterialPropertyData:Color 15",
"ca4b2cf7-fd57-44be-bac5-807eb30737a3": "/Engineering Data/MaterialVariable:Red 15",
"b7512a54-ee88-4d29-86de-3e3b834dd3e8": "/Engineering Data/MaterialVariable:Green 15",
"44cac977-2c4b-4515-bc89-6505a9fac2f5": "/Engineering Data/MaterialVariable:Blue 15",
"3c34532f-1f16-41f6-a4ea-46154b8b6c3f": "/Engineering Data/MaterialProperty:Elasticity 15",
"8263dd4b-cb9e-4c44-a37d-3235b3d98fa7": "/Engineering Data/MaterialPropertyData:Elasticity 15",
"fb0d2845-dbbd-460b-b65d-d311ab77c756": "/Engineering Data/MaterialVariable:Young's Modulus 15",
"c4da243c-e0c6-442d-b2d9-123a39187a9c": "/Engineering Data/MaterialVariable:Poisson's Ratio 15",
"59aebc3d-9b44-4c5d-9cc0-464f5819612b": "/Engineering Data/MaterialVariable:Bulk Modulus 15",
"5fc9c873-7412-4502-9a1a-3a0b5d5f2c4c": "/Engineering Data/MaterialVariable:Shear Modulus 30",
"2eb998e5-5173-430d-8c3f-12c2aafe9c27": "/Engineering Data/MaterialVariable:Temperature 45",
"d4e30c57-9555-4c45-b13b-18df1015d4da": "/Engineering Data/MaterialVariable:Interpolation Options 15",
"66adafde-d94c-4d43-b9e2-0a8b47fe5d17": "/Engineering Data/MaterialProperty:Shear Data - Viscoelastic 15",
"29feed61-b1e3-472a-be9b-c402b967f56c": "/Engineering Data/MaterialPropertyData:Shear Data - Viscoelastic 16",
"73014c1e-b43b-457c-bc1c-8162c613fa94": "/Engineering Data/MaterialVariable:Time 15",
"7b720499-4e6c-4666-91b6-9d31b7d0cffc": "/Engineering Data/MaterialVariable:Temperature 46",
"12cdf446-9af6-4fb9-ab40-a3cb292c53b2": "/Engineering Data/MaterialVariable:Shear Modulus 31",
"3a1ac37d-e767-41f9-9b3a-699a87bb7212": "/Engineering Data/MaterialProperty:Prony 15",
"dba8b2af-af72-44e4-af24-d8e202442d0b": "/Engineering Data/MaterialPropertyData:Prony 15",
"ca2b702f-7166-400e-b4a5-0b130f05fd16": "/Engineering Data/MaterialVariable:Index i 15",
"4b0bf541-32f1-4791-9748-503ede441115": "/Engineering Data/MaterialVariable:Relative Moduli(i) 15",
"c660823d-70f8-4df7-b399-f15061a689f3": "/Engineering Data/MaterialVariable:Relaxation Time(i) 15",
"11ab3524-602e-4c22-bc00-dcb4a3c55c99": "/Engineering Data/MaterialVariable:Temperature 47",
"171ec6ba-62c6-420d-aa88-df5d93ee6eb5": "/Engineering Data/Material:cytoplasm_n_down",
"987d3931-3783-408e-9891-79dc7e0effb6": "/Engineering Data/MaterialProperty:Appearance 13",
"f6cfa229-ea25-4368-b46c-eb2a91e50c25": "/Engineering Data/MaterialPropertyData:Color 13",
"a7584553-ce58-44e1-891f-534873ccbdf3": "/Engineering Data/MaterialVariable:Red 13",
"ffe969ff-1e75-4562-a15a-510c09458daf": "/Engineering Data/MaterialVariable:Green 13",
"69d811d7-598a-4ac8-9c74-c1b024ec4ae3": "/Engineering Data/MaterialVariable:Blue 13",
"f1da466d-3aa0-4dfb-99f2-ae00c7f7938c": "/Engineering Data/MaterialProperty:Elasticity 13",
"d83ac374-d0d3-4f06-93a9-b5ddf8ec2100": "/Engineering Data/MaterialPropertyData:Elasticity 13",
"e1ce05e5-4006-4a5d-bc0c-77824f8c1c8b": "/Engineering Data/MaterialVariable:Young's Modulus 13",
"5f0e13a0-d578-4a0c-9bfc-3b57eba3b6cd": "/Engineering Data/MaterialVariable:Poisson's Ratio 13",
"ea6f3fc6-8d60-4e4a-bced-28a6f170a246": "/Engineering Data/MaterialVariable:Bulk Modulus 13",
"08e9a7d7-7cc1-4dae-9b76-6a1cb030cb56": "/Engineering Data/MaterialVariable:Shear Modulus 26",
"6d24ebfb-17f2-49d9-b82b-374a166cd64b": "/Engineering Data/MaterialVariable:Temperature 39",
"ba337a62-e168-4897-90d7-4d07f5e60cc3": "/Engineering Data/MaterialVariable:Interpolation Options 13",
"89d259d2-6f00-4bc7-954b-3af8bba9a70c": "/Engineering Data/MaterialProperty:Shear Data - Viscoelastic 13",
"32bef00a-3835-4eb9-a958-a3990d660c1c": "/Engineering Data/MaterialPropertyData:Shear Data - Viscoelastic 14",
"fb9d5f0a-0410-46d2-84b3-b2362a14659e": "/Engineering Data/MaterialVariable:Time 13",
"259b1845-fbbc-4f44-bf81-9d3633b5fbdb": "/Engineering Data/MaterialVariable:Temperature 40",
"d6d5fc4f-7380-4968-a2a8-e5ad8e809023": "/Engineering Data/MaterialVariable:Shear Modulus 27",
"6b04e296-9ae2-4f26-9a99-089378061a00": "/Engineering Data/MaterialProperty:Prony 13",
"9abc7711-ba0e-49e9-9fbf-c6f0c9fe13a3": "/Engineering Data/MaterialPropertyData:Prony 13",
"5bcbc970-e633-4a6a-9d1f-fb03175f567e": "/Engineering Data/MaterialVariable:Index i 13",
"96da4685-e941-4d92-8525-b62c4146febd": "/Engineering Data/MaterialVariable:Relative Moduli(i) 13",
"a999d449-9018-4f37-8b4c-2afdcf1a095c": "/Engineering Data/MaterialVariable:Relaxation Time(i) 13",
"e7a543e1-816d-4da1-9d71-9bf94ebdd6cf": "/Engineering Data/MaterialVariable:Temperature 41",
"c0b24ad2-37fe-42d9-8696-3ba05f90c3d9": "/Engineering Data/Material:cytoplasm_k_up",
"dd123b56-262c-4806-8b32-4b460bcaef84": "/Engineering Data/MaterialProperty:Appearance 12",
"55fb0186-7b9d-4ac0-8604-8a7ac6a14419": "/Engineering Data/MaterialPropertyData:Color 12",
"3345945e-b856-49f5-ad43-e9d2711e71cb": "/Engineering Data/MaterialVariable:Red 12",
"090473de-6fc9-422a-8334-059121b19eb9": "/Engineering Data/MaterialVariable:Green 12",
"56d11366-696c-44f5-ae66-db24a75e08fd": "/Engineering Data/MaterialVariable:Blue 12",
"b3d08934-ed88-4348-b39c-4a80e5de7ce6": "/Engineering Data/MaterialProperty:Elasticity 12",
"6d29b257-cc38-479a-89f3-3b2a30dfaf21": "/Engineering Data/MaterialPropertyData:Elasticity 12",
"f6bb27f5-f116-4fed-9efc-6560659e4fd3": "/Engineering Data/MaterialVariable:Young's Modulus 12",
"2fd7609f-b822-4819-99fd-ab90b360e343": "/Engineering Data/MaterialVariable:Poisson's Ratio 12",
"d65bfdb9-9c3e-40ee-8442-c38abb43b86d": "/Engineering Data/MaterialVariable:Bulk Modulus 12",
"acc66ab8-9489-491a-9d0b-dd81f8e4df56": "/Engineering Data/MaterialVariable:Shear Modulus 24",
"2140ed70-0d07-4b04-8792-bd4bd0cd2a3b": "/Engineering Data/MaterialVariable:Temperature 36",
"a562d9a7-4cb5-4ac7-80a5-dd1ef742731f": "/Engineering Data/MaterialVariable:Interpolation Options 12",
"c967fa41-400f-4d0c-8ca7-211070836a6f": "/Engineering Data/MaterialProperty:Shear Data - Viscoelastic 12",
"7e98d025-c905-4418-b1c1-247e72d283c7": "/Engineering Data/MaterialPropertyData:Shear Data - Viscoelastic 13",
"7979e402-2c1e-4824-a2f9-f2c9d62512ce": "/Engineering Data/MaterialVariable:Time 12",
"995b2d9d-f226-4129-93a2-4f0d99402a61": "/Engineering Data/MaterialVariable:Temperature 37",
"964ecefd-926c-4727-8a97-c8c516fed8fa": "/Engineering Data/MaterialVariable:Shear Modulus 25",
"fb062602-0fe6-4786-b723-ad31ae57bd01": "/Engineering Data/MaterialProperty:Prony 12",
"f4d2f27c-b800-4831-9987-d182321e189f": "/Engineering Data/MaterialPropertyData:Prony 12",
"e245d4ab-aa9e-4cfa-bcc3-63fe99238d3f": "/Engineering Data/MaterialVariable:Index i 12",
"a60d1d32-6f3d-4af6-b09d-da589b704cb5": "/Engineering Data/MaterialVariable:Relative Moduli(i) 12",
"c148a176-0849-4091-afe9-9cc5c7171ccb": "/Engineering Data/MaterialVariable:Relaxation Time(i) 12",
"a00b0a1d-aae8-42b4-bdf3-8a7509102542": "/Engineering Data/MaterialVariable:Temperature 38",
"d79aca7b-edf9-4219-b6ad-0bc5090f7a49": "/Engineering Data/Material:cytoplasm",
"2380ef4e-eed4-4ed5-9020-a07a59355133": "/Engineering Data/MaterialProperty:Appearance 9",
"943408ae-fb81-4a48-aedc-0fb583460f3a": "/Engineering Data/MaterialPropertyData:Color 9",
"bd1b8cd9-7d75-45a0-98a3-db6871bf8e86": "/Engineering Data/MaterialVariable:Red 9",
"e010de37-801e-419b-9996-4786e6e58f12": "/Engineering Data/MaterialVariable:Green 9",
"6d11c084-f0de-46fd-8348-16fbe368c391": "/Engineering Data/MaterialVariable:Blue 9",
"a9029319-63df-43dd-8a36-e89e1ca1f153": "/Engineering Data/MaterialProperty:Elasticity 9",
"701e5632-fe33-4bf1-bfa1-f28f34782e9c": "/Engineering Data/MaterialPropertyData:Elasticity 9",
"fa498999-45f7-478a-b757-584cf40b088e": "/Engineering Data/MaterialVariable:Young's Modulus 9",
"c7a8b797-12fe-43bb-9d23-413f18a84ccb": "/Engineering Data/MaterialVariable:Poisson's Ratio 9",
"077177b7-ad08-4e68-b1a4-5cdbc4637d26": "/Engineering Data/MaterialVariable:Bulk Modulus 9",
"3f8a3bee-0bcb-408e-b82e-621c1b0b57e3": "/Engineering Data/MaterialVariable:Shear Modulus 18",
"9c76cfe0-2891-4b9d-a575-fe001d95a940": "/Engineering Data/MaterialVariable:Temperature 27",
"cf2d0089-e7e6-4e78-93b2-59c8fd863e75": "/Engineering Data/MaterialVariable:Interpolation Options 9",
"e200ab69-e3f2-40f7-8946-f494862a1c14": "/Engineering Data/MaterialProperty:Shear Data - Viscoelastic 9",
"bcdcfedf-e0a2-4b22-8ef4-a341f18187cd": "/Engineering Data/MaterialPropertyData:Shear Data - Viscoelastic 10",
"a194e5a9-5ec6-4e53-9cbc-8fa978069de1": "/Engineering Data/MaterialVariable:Time 9",
"76d51faf-6e7b-428d-9970-38e80835f1d5": "/Engineering Data/MaterialVariable:Temperature 28",
"f10251ed-0608-4e7a-98f1-da8703da4870": "/Engineering Data/MaterialVariable:Shear Modulus 19",
"dd08f5b7-d473-404a-a9a5-43d4a387ee52": "/Engineering Data/MaterialProperty:Prony 9",
"68ec768d-dbff-43b9-8b9f-1102fbfb4cba": "/Engineering Data/MaterialPropertyData:Prony 9",
"25860be0-05f6-42b5-9698-339ad0634781": "/Engineering Data/MaterialVariable:Index i 9",
"2a311bce-e2cd-47b0-a66d-e5d92cdf78b2": "/Engineering Data/MaterialVariable:Relative Moduli(i) 9",
"d0b6da69-34c9-49b8-9ec1-edc9bebe8b76": "/Engineering Data/MaterialVariable:Relaxation Time(i) 9",
"5f0b587a-e864-4d7d-85d6-07f80bc3b7a7": "/Engineering Data/MaterialVariable:Temperature 29",
"a276bb05-e635-4041-b658-2ca521788b67": "/Engineering Data/Material:cell_young_up",
"7f6c8117-f467-4c63-a718-ecb2c4a64c1f": "/Engineering Data/MaterialProperty:Appearance 8",
"d8a88585-9bf7-4def-b9d5-79fbaa658c42": "/Engineering Data/MaterialPropertyData:Color 8",
"d01ade1d-d226-4d22-9a8a-cd81bd2c659d": "/Engineering Data/MaterialVariable:Red 8",
"c75f6bb8-ad81-4300-8ebd-f9e409c176d2": "/Engineering Data/MaterialVariable:Green 8",
"9a9d3aa2-719d-4603-adc0-afb9986eed6f": "/Engineering Data/MaterialVariable:Blue 8",
"94b3662c-5a09-4df1-9fd5-ad92a85d1b98": "/Engineering Data/MaterialProperty:Elasticity 8",
"81de2e65-3305-43fb-a687-3efac37035ed": "/Engineering Data/MaterialPropertyData:Elasticity 8",
"0defcc9e-9002-4cd8-8189-81669cea9d94": "/Engineering Data/MaterialVariable:Young's Modulus 8",
"9ae54974-984b-4f6a-8d96-16652d7c9fda": "/Engineering Data/MaterialVariable:Poisson's Ratio 8",
"fabae339-2d28-4c2f-93ef-3099a6c4cb87": "/Engineering Data/MaterialVariable:Bulk Modulus 8",
"b3f469b2-2a4e-4696-b79e-781497514107": "/Engineering Data/MaterialVariable:Shear Modulus 16",
"77a5ddc1-a85a-4bf1-86de-570d93fb6702": "/Engineering Data/MaterialVariable:Temperature 24",
"701dadc3-2c50-4fbb-ab9c-7b422afd020e": "/Engineering Data/MaterialVariable:Interpolation Options 8",
"bcfe7f37-9d7b-44d6-a73d-037c5b2e6c7e": "/Engineering Data/MaterialProperty:Shear Data - Viscoelastic 8",
"08537783-fe65-4ea1-b907-2eb6e062783f": "/Engineering Data/MaterialPropertyData:Shear Data - Viscoelastic 9",
"d9f7212c-6172-40ad-9fa9-e96453563575": "/Engineering Data/MaterialVariable:Time 8",
"7a1273f7-6850-48a9-b536-569183f226b5": "/Engineering Data/MaterialVariable:Temperature 25",
"7eb9b231-e62d-404f-a054-83890f4049d7": "/Engineering Data/MaterialVariable:Shear Modulus 17",
"69f43f00-80b4-4027-a826-d91d78f0983a": "/Engineering Data/MaterialProperty:Prony 8",
"f71d07b3-b1ec-4700-a590-0cb965189b22": "/Engineering Data/MaterialPropertyData:Prony 8",
"73a3429f-cd13-4e2a-b6ca-c227b71ec84f": "/Engineering Data/MaterialVariable:Index i 8",
"7944d04e-1505-4ef0-ac76-9d3fc0e023bb": "/Engineering Data/MaterialVariable:Relative Moduli(i) 8",
"60bd6c6f-f624-4dd2-a05b-e3a30f9f0e38": "/Engineering Data/MaterialVariable:Relaxation Time(i) 8",
"1f722086-4f59-4cb6-b30c-3aaa5eba6fcd": "/Engineering Data/MaterialVariable:Temperature 26",
"8c36911e-00d8-4a00-a841-61d6da29cb26": "/Engineering Data/Material:cell_up",
"65f73b0e-1d7d-48ec-bea9-1405cdfe6f32": "/Engineering Data/MaterialProperty:Appearance 7",
"1794cb68-3b20-4696-b63c-051d12640e02": "/Engineering Data/MaterialPropertyData:Color 7",
"020aab9c-fd5d-4d8b-94eb-578c4a69200d": "/Engineering Data/MaterialVariable:Red 7",
"b81051ae-4dbe-4dbd-8e23-e86d175acaf9": "/Engineering Data/MaterialVariable:Green 7",
"edc77cd3-f254-4a29-874d-397f28537b1d": "/Engineering Data/MaterialVariable:Blue 7",
"8db34d01-8d65-4c63-9e41-78bc1099542f": "/Engineering Data/MaterialProperty:Elasticity 7",
"f641b833-e171-4019-b7d5-b33be7ca50b4": "/Engineering Data/MaterialPropertyData:Elasticity 7",
"4120e993-3dbf-4a2b-9ef8-568b89e0817a": "/Engineering Data/MaterialVariable:Young's Modulus 7",
"c04fe056-59f6-4964-9ab1-920e3b62d481": "/Engineering Data/MaterialVariable:Poisson's Ratio 7",
"582b763d-5bef-4185-af54-81d88c47928f": "/Engineering Data/MaterialVariable:Bulk Modulus 7",
"2c9686ac-7417-448f-a35d-1b39a75c1bff": "/Engineering Data/MaterialVariable:Shear Modulus 14",
"6b048bce-1da9-42d9-976c-ef734491d895": "/Engineering Data/MaterialVariable:Temperature 21",
"aea567f5-e2c9-4f79-90ef-e0893ab3b019": "/Engineering Data/MaterialVariable:Interpolation Options 7",
"5262fdcd-e54d-412a-b3a5-af87392184e1": "/Engineering Data/MaterialProperty:Shear Data - Viscoelastic 7",
"69be4140-a4ee-47ea-ab3d-2bb5e02b6a94": "/Engineering Data/MaterialPropertyData:Shear Data - Viscoelastic 8",
"b30a228c-6bf1-4c08-b07c-06c8d9729635": "/Engineering Data/MaterialVariable:Time 7",
"6fea83cf-b894-45b3-91a0-030cb128b61a": "/Engineering Data/MaterialVariable:Temperature 22",
"1e27ded5-d627-43a9-9eda-071745c0b38b": "/Engineering Data/MaterialVariable:Shear Modulus 15",
"f5c12ade-6a75-409b-ad21-02a09693d58f": "/Engineering Data/MaterialProperty:Prony 7",
"3e58f570-acc0-42e2-b8e3-ed9f69ccf598": "/Engineering Data/MaterialPropertyData:Prony 7",
"146128d2-93ef-48d1-a448-cde3d3d41922": "/Engineering Data/MaterialVariable:Index i 7",
"85140c77-36b6-4ff7-8bd5-a2873c0da0c3": "/Engineering Data/MaterialVariable:Relative Moduli(i) 7",
"0b5748b7-e5ee-453d-a530-b5ba8583624a": "/Engineering Data/MaterialVariable:Relaxation Time(i) 7",
"23ed7425-36b7-437d-bd55-35b38c0de475": "/Engineering Data/MaterialVariable:Temperature 23",
"d8a3fbc9-28ee-49a3-87e3-b59926123b2f": "/Engineering Data/Material:cell_n_up",
"a8642b5b-70b9-437e-af38-e242c998e972": "/Engineering Data/MaterialProperty:Appearance 6",
"5d7eaa09-9046-4740-a6f4-5f6e9505f005": "/Engineering Data/MaterialPropertyData:Color 6",
"0dcb44fc-ac39-439f-a964-0aa0a12b189a": "/Engineering Data/MaterialVariable:Red 6",
"08813518-aee8-459a-9612-2cd134236b38": "/Engineering Data/MaterialVariable:Green 6",
"81500c17-aa44-4e01-8fb9-04e12be0f610": "/Engineering Data/MaterialVariable:Blue 6",
"54262296-dfc4-4b8e-9428-10c72b1c11a0": "/Engineering Data/MaterialProperty:Elasticity 6",
"cbf96f07-b5f0-4070-9f3d-0198c03cc59f": "/Engineering Data/MaterialPropertyData:Elasticity 6",
"55f139e2-5cea-4162-bb1b-3996f3ab7b55": "/Engineering Data/MaterialVariable:Young's Modulus 6",
"e5f66115-7cac-49af-bd3f-dabce6a5685b": "/Engineering Data/MaterialVariable:Poisson's Ratio 6",
"26c23f6f-3657-47e8-bf23-79c320fee5b5": "/Engineering Data/MaterialVariable:Bulk Modulus 6",
"10da062c-01fc-4988-b02c-490b139ec4ff": "/Engineering Data/MaterialVariable:Shear Modulus 12",
"16f9e2ac-5c48-4895-9234-67978bfbb71d": "/Engineering Data/MaterialVariable:Temperature 18",
"774a3adf-26d9-4a5f-91bc-4738b5c3f920": "/Engineering Data/MaterialVariable:Interpolation Options 6",
"324a3515-356e-4e18-ba65-9f1bf29bebb1": "/Engineering Data/MaterialProperty:Shear Data - Viscoelastic 6",
"a9982ffc-2a74-4bbe-b70c-bb834a35d29f": "/Engineering Data/MaterialPropertyData:Shear Data - Viscoelastic 7",
"a68f8d77-08f6-4706-b0c8-53ee3a10c6b0": "/Engineering Data/MaterialVariable:Time 6",
"3291a21b-19fe-44b7-bc27-d06260675373": "/Engineering Data/MaterialVariable:Temperature 19",
"a7f22909-de7b-406e-b3e9-921e60aa8b6e": "/Engineering Data/MaterialVariable:Shear Modulus 13",
"b87b6c74-ff78-4124-96da-71fe86dbd643": "/Engineering Data/MaterialProperty:Prony 6",
"3ceb3b10-6bce-46f7-9bfb-d885164c9500": "/Engineering Data/MaterialPropertyData:Prony 6",
"3caad874-14d0-4c55-ba36-f87b5777d22c": "/Engineering Data/MaterialVariable:Index i 6",
"ebc67678-19d4-4ce6-893b-021ed9e7457b": "/Engineering Data/MaterialVariable:Relative Moduli(i) 6",
"fb560fa9-5695-4138-a91a-add97bf4bbb7": "/Engineering Data/MaterialVariable:Relaxation Time(i) 6",
"b081d586-101d-4512-9f04-d0558438e0e5": "/Engineering Data/MaterialVariable:Temperature 20",
"c71fc674-d831-44f5-b8d5-00dd72a2b03e": "/Engineering Data/Material:cell_k_up",
"b3bb4a71-60e8-49c8-85f3-8d59063d6ee6": "/Engineering Data/MaterialProperty:Appearance 4",
"ec403fd4-e770-4993-8d36-d8e0392dc44b": "/Engineering Data/MaterialPropertyData:Color 4",
"6b47daab-6826-4d5e-9719-9f9f6e503e71": "/Engineering Data/MaterialVariable:Red 4",
"e6efb602-f32b-48cc-a1fd-d7b0621abecf": "/Engineering Data/MaterialVariable:Green 4",
"e3e4e6a8-b71a-4a45-9f7c-e7c433c16953": "/Engineering Data/MaterialVariable:Blue 4",
"88e80571-902b-436e-ba65-dae0201fec80": "/Engineering Data/MaterialProperty:Elasticity 4",
"7a63964c-3dde-4435-894d-80c2f4f0fb07": "/Engineering Data/MaterialPropertyData:Elasticity 4",
"907193cb-259d-4a5d-b605-cfe6901b9d29": "/Engineering Data/MaterialVariable:Young's Modulus 4",
"2d65074a-a342-4be0-8b50-942ac6119e62": "/Engineering Data/MaterialVariable:Poisson's Ratio 4",
"f158caa8-ea95-4fae-ba63-8807141b13f0": "/Engineering Data/MaterialVariable:Bulk Modulus 4",
"b3fa6379-ba41-48f0-9b25-4d63f4cc66d3": "/Engineering Data/MaterialVariable:Shear Modulus 8",
"029a4af4-10a7-4aa5-857f-54131139a295": "/Engineering Data/MaterialVariable:Temperature 12",
"e780442a-64e5-48ee-9087-c2fdc023fde4": "/Engineering Data/MaterialVariable:Interpolation Options 4",
"3e5ab7f2-0571-4c8c-943a-68957d26edfc": "/Engineering Data/MaterialProperty:Shear Data - Viscoelastic 4",
"d52610c6-cead-4185-9c6f-39ef84185a1c": "/Engineering Data/MaterialPropertyData:Shear Data - Viscoelastic 5",
"2c038668-a51c-4bf3-bd76-aeba7fa15fb0": "/Engineering Data/MaterialVariable:Time 4",
"8d42fdd8-9f32-4593-89eb-78bbf81094d0": "/Engineering Data/MaterialVariable:Temperature 13",
"6009b37c-57bd-4c1f-a476-eedef21ef730": "/Engineering Data/MaterialVariable:Shear Modulus 9",
"7dcf0ae1-2856-4df5-97f4-f5d09f759f2f": "/Engineering Data/MaterialProperty:Prony 4",
"e024aabd-87c0-4aae-acd4-b11d423e8555": "/Engineering Data/MaterialPropertyData:Prony 4",
"beac4be5-0652-47df-a01a-02475ecb5190": "/Engineering Data/MaterialVariable:Index i 4",
"7241a50e-df45-4ec7-9468-81c0cd9d336c": "/Engineering Data/MaterialVariable:Relative Moduli(i) 4",
"8575e0f7-3fcb-4cbb-8c78-3081db227a53": "/Engineering Data/MaterialVariable:Relaxation Time(i) 4",
"b6841114-c91c-4601-840a-1fffae961077": "/Engineering Data/MaterialVariable:Temperature 14",
"70d9c073-6b2f-4b1c-8e34-552e9088a83a": "/Engineering Data/Material:cell_k_down",
"c901e72c-7180-4762-a9ee-93c759fded0d": "/Engineering Data/MaterialProperty:Appearance 3",
"2e4af308-7967-47f4-a876-c1a27211a035": "/Engineering Data/MaterialPropertyData:Color 3",
"99846454-6f11-4b2d-a110-9164f1499663": "/Engineering Data/MaterialVariable:Red 3",
"8da7614b-8feb-456a-86ec-e3c661ee21eb": "/Engineering Data/MaterialVariable:Green 3",
"309fdfb5-f600-4b04-b7af-4570b381e0a5": "/Engineering Data/MaterialVariable:Blue 3",
"71d89943-279a-4d5f-b2f3-1122520e1458": "/Engineering Data/MaterialProperty:Elasticity 3",
"7eea9cd0-d04e-40b8-9072-93f0c5c4a82d": "/Engineering Data/MaterialPropertyData:Elasticity 3",
"7e6b8175-687c-47d6-b9d8-2692a92102d7": "/Engineering Data/MaterialVariable:Young's Modulus 3",
"42d87698-7faf-4308-9842-d5e9bb8d11b5": "/Engineering Data/MaterialVariable:Poisson's Ratio 3",
"f0b7917a-7e26-4ffe-909e-847fade0a9d6": "/Engineering Data/MaterialVariable:Bulk Modulus 3",
"924816ea-636c-4f81-8991-7e371bbc8f6b": "/Engineering Data/MaterialVariable:Shear Modulus 6",
"9a878b4c-456f-4259-a9f4-dcd261785005": "/Engineering Data/MaterialVariable:Temperature 9",
"18dce538-037c-4616-9073-4ad557b9fd82": "/Engineering Data/MaterialVariable:Interpolation Options 3",
"4b9e32dc-7d5c-4eb2-ab7c-321a74c1dc25": "/Engineering Data/MaterialProperty:Shear Data - Viscoelastic 3",
"8cd7a229-aba9-40c1-a33a-b328f7e756b3": "/Engineering Data/MaterialPropertyData:Shear Data - Viscoelastic 4",
"18a30a05-c64d-4ca3-8694-8a472eed06be": "/Engineering Data/MaterialVariable:Time 3",
"a8a1429d-fad0-4bc2-be08-e7031ec7f237": "/Engineering Data/MaterialVariable:Temperature 10",
"a69b0bc7-0c7a-4daf-8616-80964268459e": "/Engineering Data/MaterialVariable:Shear Modulus 7",
"bd03c5de-64a7-4611-b3be-fadb6cef2730": "/Engineering Data/MaterialProperty:Prony 3",
"d5116f61-1004-4114-ad3e-18e6b1478d0e": "/Engineering Data/MaterialPropertyData:Prony 3",
"5424acf9-10b6-4951-a68b-b2d9ab7bc2c7": "/Engineering Data/MaterialVariable:Index i 3",
"27298452-188d-4801-a5fc-5d9b2ae90e25": "/Engineering Data/MaterialVariable:Relative Moduli(i) 3",
"f3f7fcb1-da3a-4beb-813a-1a6415e920f2": "/Engineering Data/MaterialVariable:Relaxation Time(i) 3",
"328796bc-408e-417f-9bc3-ef6ff60d8b19": "/Engineering Data/MaterialVariable:Temperature 11",
"87113b75-0aab-45e9-b26b-6d5b97b2f739": "/Engineering Data/Material:cytoplasm_n_up",
"501e0a15-c367-4d15-8c0d-89d4c7738a2c": "/Engineering Data/MaterialProperty:Appearance 14",
"7cccf9d4-ab98-4d59-ae47-70345d6986d0": "/Engineering Data/MaterialPropertyData:Color 14",
"bf3d3c58-6ff9-4777-bed0-32d6d17152eb": "/Engineering Data/MaterialVariable:Red 14",
"f511fdfb-2ce7-4970-bf62-1fa92b63ef71": "/Engineering Data/MaterialVariable:Green 14",
"6afb620a-eaa4-49f4-9659-150c4da5bdb7": "/Engineering Data/MaterialVariable:Blue 14",
"0f83b68d-13f2-401d-b949-a8c9dd2be1d6": "/Engineering Data/MaterialProperty:Elasticity 14",
"b618bd36-8c7f-4b46-8701-9b536ba4813d": "/Engineering Data/MaterialPropertyData:Elasticity 14",
"481428f0-ab4f-4419-9a02-b0fda7b9f707": "/Engineering Data/MaterialVariable:Young's Modulus 14",
"39f7c074-7ada-47fa-a581-29061659ff0d": "/Engineering Data/MaterialVariable:Poisson's Ratio 14",
"c13faa22-d685-4960-9423-fad467477595": "/Engineering Data/MaterialVariable:Bulk Modulus 14",
"50d327b5-01af-43ee-b1dc-4988c931bfb0": "/Engineering Data/MaterialVariable:Shear Modulus 28",
"6dccfbb6-8ab3-418c-9f23-41f5e6342c2c": "/Engineering Data/MaterialVariable:Temperature 42",
"6f53089b-b478-43da-9d68-19779fd4431c": "/Engineering Data/MaterialVariable:Interpolation Options 14",
"6d0eb022-dba7-4e29-b784-e7c17f7f7747": "/Engineering Data/MaterialProperty:Shear Data - Viscoelastic 14",
"05a9e2ec-b35f-4b02-b04d-72eb3914d802": "/Engineering Data/MaterialPropertyData:Shear Data - Viscoelastic 15",
"88dd5ed3-bc0d-460d-a2c1-a1313e79277f": "/Engineering Data/MaterialVariable:Time 14",
"16f1950d-41e0-4299-9e75-f090e38a28fb": "/Engineering Data/MaterialVariable:Temperature 43",
"649a89f6-3646-46fe-bee4-ed42876a5000": "/Engineering Data/MaterialVariable:Shear Modulus 29",
"616d5762-2ef0-4901-9575-7996dddd3b0c": "/Engineering Data/MaterialProperty:Prony 14",
"faa2d42b-df82-4fa1-a7a8-dfedc8ca5039": "/Engineering Data/MaterialPropertyData:Prony 14",
"50f2b342-8969-43d7-a5e4-4c0e45897db6": "/Engineering Data/MaterialVariable:Index i 14",
"f9f473d3-a72c-4cf8-a875-dea7b0f6f745": "/Engineering Data/MaterialVariable:Relative Moduli(i) 14",
"4059531e-d0dc-4434-81ed-0ae5355bbe00": "/Engineering Data/MaterialVariable:Relaxation Time(i) 14",
"796991a6-b2f9-4d3f-a1d1-93c01227f1d4": "/Engineering Data/MaterialVariable:Temperature 44",
"c6021a95-d5a2-4a92-ab85-1fe701494f93": "/Engineering Data/Material:cytoplasm_down",
"faee1a39-cccb-42d5-ae5f-8814f3ef4ee3": "/Engineering Data/MaterialProperty:Appearance 10",
"eb084cb9-372d-400c-944f-920abc53e390": "/Engineering Data/MaterialPropertyData:Color 10",
"b00c8ad4-b780-45ca-82b8-6535a511ab17": "/Engineering Data/MaterialVariable:Red 10",
"c61e3e05-f7d9-4115-b4d5-9af1e051a462": "/Engineering Data/MaterialVariable:Green 10",
"d15741ef-39a8-416f-9ed7-22d3f2cf3821": "/Engineering Data/MaterialVariable:Blue 10",
"d69f0be3-23b1-40f1-b5a9-d23a26380bad": "/Engineering Data/MaterialProperty:Elasticity 10",
"be9b3489-626d-4b98-ad35-bfe754f042dd": "/Engineering Data/MaterialPropertyData:Elasticity 10",
"cae70119-65ee-4f15-9181-b73c52ab2684": "/Engineering Data/MaterialVariable:Young's Modulus 10",
"35601bf4-d709-4549-b566-03ecec67cba0": "/Engineering Data/MaterialVariable:Poisson's Ratio 10",
"e5c2f748-98af-4ed8-8df9-0755ba1daf35": "/Engineering Data/MaterialVariable:Bulk Modulus 10",
"d3ddda47-270b-4eed-9efe-fc7b297db39f": "/Engineering Data/MaterialVariable:Shear Modulus 20",
"c7fe4acd-466f-4f08-89c2-e83e32731618": "/Engineering Data/MaterialVariable:Temperature 30",
"dfbc43b9-6d78-43af-9b19-2d6e4fb384c7": "/Engineering Data/MaterialVariable:Interpolation Options 10",
"e994e3a9-0c4a-4468-9450-593401f0b86b": "/Engineering Data/MaterialProperty:Shear Data - Viscoelastic 10",
"890ebf95-2c7a-4961-a605-1535248073ff": "/Engineering Data/MaterialPropertyData:Shear Data - Viscoelastic 11",
"040cc945-6a99-44c0-823a-acad7c2e752e": "/Engineering Data/MaterialVariable:Time 10",
"e4e4533c-41e0-4751-bbf5-42261fb2608d": "/Engineering Data/MaterialVariable:Temperature 31",
"e415f16b-947c-4815-a4f4-56dd8403e212": "/Engineering Data/MaterialVariable:Shear Modulus 21",
"071d2644-e329-4ade-8533-2c6243610946": "/Engineering Data/MaterialProperty:Prony 10",
"f9397e90-14c0-47e6-9d62-06fa3222d5c5": "/Engineering Data/MaterialPropertyData:Prony 10",
"2dcc034d-0506-448e-90ea-f0def993b995": "/Engineering Data/MaterialVariable:Index i 10",
"79aaf3af-86cb-4be5-807c-b400a6ebdc23": "/Engineering Data/MaterialVariable:Relative Moduli(i) 10",
"fc28b35b-bee7-4617-b4bb-38dfe35ce47e": "/Engineering Data/MaterialVariable:Relaxation Time(i) 10",
"14c443d2-e0fd-416a-a73a-b4b9a8c82bf7": "/Engineering Data/MaterialVariable:Temperature 32",
"2a0df299-c7f1-40b9-8ff5-aaf550081de3": "/Engineering Data/Material:cell_n_down",
"ab3ae00c-b2fd-4084-af84-7e3d86dc4244": "/Engineering Data/MaterialProperty:Appearance 5",
"afa93ba1-e16f-4995-a438-b57eecd82b6b": "/Engineering Data/MaterialPropertyData:Color 5",
"77a5ebf7-5ecc-40dc-818b-7dae6219b11a": "/Engineering Data/MaterialVariable:Red 5",
"dc772569-e418-46ac-8ee2-d09777a17477": "/Engineering Data/MaterialVariable:Green 5",
"7c0a7866-8ae4-41a1-b140-938ca53ac2e8": "/Engineering Data/MaterialVariable:Blue 5",
"7334d231-afb4-4197-a145-ef881fdb58f7": "/Engineering Data/MaterialProperty:Elasticity 5",
"4127728a-7efd-4e63-91ac-a92534e9b6a1": "/Engineering Data/MaterialPropertyData:Elasticity 5",
"06d73aa6-32f9-45af-ac49-c5037ca3fb43": "/Engineering Data/MaterialVariable:Young's Modulus 5",
"1ba2cd58-baff-4d8e-931b-806d3d767022": "/Engineering Data/MaterialVariable:Poisson's Ratio 5",
"b6718ecb-b147-4afe-a401-21e29e024854": "/Engineering Data/MaterialVariable:Bulk Modulus 5",
"06381210-14b6-4d8b-906a-44fb97e0f0bc": "/Engineering Data/MaterialVariable:Shear Modulus 10",
"75f9fed5-7759-4574-9e89-d0d89a26c483": "/Engineering Data/MaterialVariable:Temperature 15",
"a4ac51b6-e1c6-4489-ac8a-3650acd76abb": "/Engineering Data/MaterialVariable:Interpolation Options 5",
"f25c174c-1089-479c-8fdc-0d8c745fa01d": "/Engineering Data/MaterialProperty:Shear Data - Viscoelastic 5",
"db2a1a81-4c27-4898-b2ae-886fc0bb02a6": "/Engineering Data/MaterialPropertyData:Shear Data - Viscoelastic 6",
"031cf86e-d5cf-41d5-9783-e6865fb1b301": "/Engineering Data/MaterialVariable:Time 5",
"038467b4-433e-4824-ace6-34d4ff9ff71d": "/Engineering Data/MaterialVariable:Temperature 16",
"29aa8909-9779-44bd-9238-6904f99fba6c": "/Engineering Data/MaterialVariable:Shear Modulus 11",
"60b7425a-8fc1-4073-841d-1290b98b919c": "/Engineering Data/MaterialProperty:Prony 5",
"3587eb7d-8121-4505-acfb-886a65ecceb1": "/Engineering Data/MaterialPropertyData:Prony 5",
"82e4c36e-9347-466c-a8f6-93a021357787": "/Engineering Data/MaterialVariable:Index i 5",
"ccf5fe0b-51ef-4be9-8089-14aae2701652": "/Engineering Data/MaterialVariable:Relative Moduli(i) 5",
"06143b2b-8e6c-4714-b5c5-5fc88e846310": "/Engineering Data/MaterialVariable:Relaxation Time(i) 5",
"a84df10c-1b25-444b-8558-6572640d63f4": "/Engineering Data/MaterialVariable:Temperature 17",
"83a43a3b-5cc0-4bcf-880a-b06b6493b87c": "/Engineering Data/Material:cytoplasm_up",
"b7fa9ca7-753f-4557-99b1-82463b3911be": "/Engineering Data/MaterialProperty:Appearance 19",
"606de97d-c3f9-4bda-9748-613ae918b1a0": "/Engineering Data/MaterialPropertyData:Color 19",
"fb576a65-1241-4417-bae1-4231bb79e5bb": "/Engineering Data/MaterialVariable:Red 19",
"0cd6ec73-d167-4109-bc87-ac4dde78b40f": "/Engineering Data/MaterialVariable:Green 19",
"186e4bbd-48be-4cdc-90ac-7c315a2fd19f": "/Engineering Data/MaterialVariable:Blue 19",
"5a01ed2c-cbe0-4269-9c0e-44edf52ff4dd": "/Engineering Data/MaterialProperty:Elasticity 19",
"7c3f36f3-1646-4daa-b470-70c9f5f983c4": "/Engineering Data/MaterialPropertyData:Elasticity 19",
"87e3d793-0536-4a11-9553-2869811de7c3": "/Engineering Data/MaterialVariable:Young's Modulus 19",
"6186474a-5842-4767-9102-d3b80850b435": "/Engineering Data/MaterialVariable:Poisson's Ratio 19",
"05841baf-ab3d-406a-90f3-2929d4450ce1": "/Engineering Data/MaterialVariable:Bulk Modulus 19",
"4d02aa7e-48e8-46ef-9c50-f2660da03fee": "/Engineering Data/MaterialVariable:Shear Modulus 37",
"1cd28f0a-4b4b-424c-b931-aa1c65ef94ba": "/Engineering Data/MaterialVariable:Temperature 55",
"c4cf7c07-a8b3-4090-937e-6976ec7c2dd3": "/Engineering Data/MaterialVariable:Interpolation Options 19",
"888b1353-f4e7-4609-b57f-efbd922b2a66": "/Engineering Data/MaterialProperty:Shear Data - Viscoelastic 18",
"d859935b-71b4-4ad3-8ca9-f1c165aa2d4e": "/Engineering Data/MaterialPropertyData:Shear Data - Viscoelastic 19",
"c77646fe-a7b1-45b3-bf1b-5e463c172e17": "/Engineering Data/MaterialVariable:Time 18",
"a091c891-96da-4f39-a404-2658c335f4a6": "/Engineering Data/MaterialVariable:Temperature 56",
"29f8d4b2-b10e-4e98-88b8-7544911de90a": "/Engineering Data/MaterialVariable:Shear Modulus 38",
"c1bb09ff-a71b-44c6-9948-caedccae9a82": "/Engineering Data/MaterialProperty:Prony 18",
"058dab1e-9363-43b7-9694-3337d5ec735f": "/Engineering Data/MaterialPropertyData:Prony 18",
"9fa03fee-7e1e-4f97-bb4a-7da1b9a3409c": "/Engineering Data/MaterialVariable:Index i 18",
"98497616-2e5b-45ec-874e-ece8bdada7b6": "/Engineering Data/MaterialVariable:Relative Moduli(i) 18",
"153f980b-4c00-4725-b54c-d571c97a4a88": "/Engineering Data/MaterialVariable:Relaxation Time(i) 18",
"c4a481ec-ca46-468a-95ad-dbbf05846dcc": "/Engineering Data/MaterialVariable:Temperature 57"
}</ReferenceList>
        </DesignPointReferenceList>
      </DesignPointReferenceListCollection>
    </ReferenceCache>
  </Project>
  <Addins>
    <addin-list valType="String">[Ansys.ParameterManager.ParameterManagerAddin, Ansys.ProjectSchematic.ProjectSchematicAddin, Ansys.ProjectReporting.Addin, Ansys.Graphics.GraphicsAddin, Ansys.Units.Commands.Addin, Ansys.Dpdb.DpdbAddin]</addin-list>
    <Addin Name="Ansys.ParameterManager.ParameterManagerAddin" Version="7.3" />
    <Addin Name="Ansys.ProjectSchematic.ProjectSchematicAddin" Version="11.6" />
    <Addin Name="Ansys.ProjectReporting.Addin" Version="6.0" />
    <Addin Name="Ansys.Graphics.GraphicsAddin" Version="1.1" />
    <Addin Name="Ansys.Units.Commands.Addin" Version="7.1" />
    <Addin Name="Ansys.Dpdb.DpdbAddin" Version="4.1">
      <is-optional-on-resume valType="Boolean">true</is-optional-on-resume>
    </Addin>
  </Addins>
  <Containers>
    <container-map valType="String">{"FileContainer": Project:FileContainer, "Messages": Project:Messages, "Parameters": Ansys.ParameterManager.ParameterManagerAddin:parameters, "Schematic": Ansys.ProjectSchematic.ProjectSchematicAddin:Default, "ReportDataContainer": Ansys.ProjectReporting.Addin:ReportDataContainer, "Graphics": Ansys.Graphics.GraphicsAddin:graphics, "Units": Ansys.Units.Commands.Addin:Units, "DpdbContainer": Ansys.Dpdb.DpdbAddin:DpdbContainer}</container-map>
    <static-container-ids valType="String">{"FileContainer": FileManager, "Parameters": Parameters, "Schematic": Schematic, "ReportDataContainer": ReportDataContainer, "Graphics": Graphics, "Units": Units, "DpdbContainer": DpdbContainer}</static-container-ids>
    <Container Name="FileContainer" Version="1.0">
      <container-type valType="String">Project:FileContainer</container-type>
      <static-id valType="String">FileManager</static-id>
      <storage-scheme-id valType="String">version-1-format</storage-scheme-id>
      <deleted-sources valType="String">[]</deleted-sources>
      <last-updated valType="Int64">0</last-updated>
      <last-modified-by-usage valType="String">{"Extrinsic": 175505, "Input": 100394, "Output": 100394}</last-modified-by-usage>
      <outputs-generated-by-type valType="String">{}</outputs-generated-by-type>
      <contains-significant-data valType="Boolean">false</contains-significant-data>
      <Object Name="/FileContainer/FileReference:F1" Version="1.0">
        <class-type valType="String">FileReference</class-type>
        <object-name valType="String">F1</object-name>
        <member-data valType="String">{"DisplayText": "cell.xml", "FileType": $$387bb6b8-5cd1-407e-a76c-e01c7da640fa, "DependentFiles": [], "ContainerAssociations": ["cell", "Engineering Data", "cell", "cell", "cell"], "SkipForDesignPointDuplication": False, "IsDeletable": True, "ExternalSource": None, "LastDownloadFromRepository": -1, "Location": r"D:\study\AFM\simulate\material\cell.xml", "ReferenceCount": 172}</member-data>
      </Object>
      <Object Name="/FileContainer/FileReference:F2" Version="1.0">
        <class-type valType="String">FileReference</class-type>
        <object-name valType="String">F2</object-name>
        <member-data valType="String">{"DisplayText": "material.engd", "FileType": $$387bb6b8-5cd1-407e-a76c-e01c7da640fa, "DependentFiles": [], "ContainerAssociations": ["Engineering Data"], "SkipForDesignPointDuplication": False, "IsDeletable": True, "ExternalSource": None, "LastDownloadFromRepository": -1, "Location": r"$(ProjectName)_files\dp0\SYS\ENGD\material.engd", "ReferenceCount": 29}</member-data>
      </Object>
      <Object Name="/FileContainer/FileReference:F3" Version="1.0">
        <class-type valType="String">FileReference</class-type>
        <object-name valType="String">F3</object-name>
        <member-data valType="String">{"DisplayText": "SYS.agdb", "FileType": $$30ec32bb-e556-47ec-af9f-ee0337a392b0, "DependentFiles": [], "ContainerAssociations": ["Geometry"], "SkipForDesignPointDuplication": False, "IsDeletable": True, "ExternalSource": None, "LastDownloadFromRepository": -1, "Location": r"$(ProjectName)_files\dp0\SYS\DM\SYS.agdb", "ReferenceCount": 1}</member-data>
      </Object>
      <Object Name="/FileContainer/FileReference:F9" Version="1.0">
        <class-type valType="String">FileReference</class-type>
        <object-name valType="String">F9</object-name>
        <member-data valType="String">{"DisplayText": "SYS.engd", "FileType": $$387bb6b8-5cd1-407e-a76c-e01c7da640fa, "DependentFiles": [], "ContainerAssociations": ["Model"], "SkipForDesignPointDuplication": False, "IsDeletable": True, "ExternalSource": None, "LastDownloadFromRepository": -1, "Location": r"$(ProjectName)_files\dp0\global\MECH\SYS.engd", "ReferenceCount": 1}</member-data>
      </Object>
      <Object Name="/FileContainer/FileReference:F5" Version="1.0">
        <class-type valType="String">FileReference</class-type>
        <object-name valType="String">F5</object-name>
        <member-data valType="String">{"DisplayText": "test_45s.wbpj", "FileType": $$160e1dc3-e4bb-4b0d-b6c7-4058aa4fd979, "DependentFiles": [], "ContainerAssociations": [], "SkipForDesignPointDuplication": False, "IsDeletable": True, "ExternalSource": None, "LastDownloadFromRepository": -1, "Location": "$(ProjectName).wbpj", "ReferenceCount": 1}</member-data>
      </Object>
      <Object Name="/FileContainer/FileReference:F6" Version="1.0">
        <class-type valType="String">FileReference</class-type>
        <object-name valType="String">F6</object-name>
        <member-data valType="String">{"DisplayText": "act.dat", "FileType": $$ef3c720a-ba1b-448c-b7a2-2080f4b7c338, "DependentFiles": [], "ContainerAssociations": [], "SkipForDesignPointDuplication": False, "IsDeletable": True, "ExternalSource": None, "LastDownloadFromRepository": -1, "Location": r"$(ProjectName)_files\dp0\act.dat", "ReferenceCount": 23}</member-data>
      </Object>
      <Object Name="/FileContainer/FileReference:F7" Version="1.0">
        <class-type valType="String">FileReference</class-type>
        <object-name valType="String">F7</object-name>
        <member-data valType="String">{"DisplayText": "SYS.mechdb", "FileType": None, "DependentFiles": [], "ContainerAssociations": ["Model"], "SkipForDesignPointDuplication": False, "IsDeletable": True, "ExternalSource": None, "LastDownloadFromRepository": -1, "Location": r"$(ProjectName)_files\dp0\global\MECH\SYS.mechdb", "ReferenceCount": 1}</member-data>
      </Object>
      <Object Name="/FileContainer/FileReference:F8" Version="1.0">
        <class-type valType="String">FileReference</class-type>
        <object-name valType="String">F8</object-name>
        <member-data valType="String">{"DisplayText": "EngineeringData.xml", "FileType": $$387bb6b8-5cd1-407e-a76c-e01c7da640fa, "DependentFiles": [], "ContainerAssociations": ["Engineering Data"], "SkipForDesignPointDuplication": False, "IsDeletable": True, "ExternalSource": None, "LastDownloadFromRepository": -1, "Location": r"$(ProjectName)_files\dp0\SYS\ENGD\EngineeringData.xml", "ReferenceCount": 1}</member-data>
      </Object>
    </Container>
    <Container Name="Messages" Version="1.0">
      <container-type valType="String">Project:Messages</container-type>
      <storage-scheme-id valType="String">version-1-format</storage-scheme-id>
      <deleted-sources valType="String">[]</deleted-sources>
      <last-updated valType="Int64">0</last-updated>
      <last-modified-by-usage valType="String">{"Extrinsic": 193570, "Input": 100395, "Output": 100395}</last-modified-by-usage>
      <outputs-generated-by-type valType="String">{}</outputs-generated-by-type>
      <contains-significant-data valType="Boolean">false</contains-significant-data>
      <Object Name="/Messages/StoredMessage:Message" Version="1.0">
        <class-type valType="String">StoredMessage</class-type>
        <object-name valType="String">Message</object-name>
        <member-data valType="String">{"DisplayText": "Message", "MessageType": "Warning", "MessageCategory": "None", "Summary": r"""The following project file may not have been backed up before it was modified:
D:\study\AFM\simulate\projection\test_pipette3\test_45s_files\dp0\SYS\MECH\CAERep.xml""", "Details": None, "Association": "", "DateTimeStamp": 06/28/2022 15:49:21, "Visibility": "Warning", "MessageSourceContainer": None, "MessageSourceEntity": None, "AdditionalMessageData": None, "DesignPoint": None}</member-data>
      </Object>
      <Object Name="/Messages/StoredMessage:Message 1" Version="1.0">
        <class-type valType="String">StoredMessage</class-type>
        <object-name valType="String">Message 1</object-name>
        <member-data valType="String">{"DisplayText": "Message", "MessageType": "Warning", "MessageCategory": "None", "Summary": r"""The following project file may not have been backed up before it was modified:
D:\study\AFM\simulate\projection\test_pipette3\test_45s_files\dp0\SYS\MECH\MatML.xml""", "Details": None, "Association": "", "DateTimeStamp": 06/28/2022 15:49:21, "Visibility": "Warning", "MessageSourceContainer": None, "MessageSourceEntity": None, "AdditionalMessageData": None, "DesignPoint": None}</member-data>
      </Object>
      <Object Name="/Messages/StoredMessage:Message 2" Version="1.0">
        <class-type valType="String">StoredMessage</class-type>
        <object-name valType="String">Message 2</object-name>
        <member-data valType="String">{"DisplayText": "Message", "MessageType": "Warning", "MessageCategory": "None", "Summary": r"""The following project file may not have been backed up before it was modified:
D:\study\AFM\simulate\projection\test_pipette3\test_45s_files\dp0\SYS\MECH\CAERepOutput.xml""", "Details": None, "Association": "", "DateTimeStamp": 06/28/2022 15:56:07, "Visibility": "Warning", "MessageSourceContainer": None, "MessageSourceEntity": None, "AdditionalMessageData": None, "DesignPoint": None}</member-data>
      </Object>
    </Container>
    <Container Name="Parameters" Version="1.0">
      <container-type valType="String">Ansys.ParameterManager.ParameterManagerAddin:parameters</container-type>
      <static-id valType="String">Parameters</static-id>
      <storage-scheme-id valType="String">version-1-format</storage-scheme-id>
      <maxUpdateOrder valType="Double">1</maxUpdateOrder>
      <deleted-sources valType="String">[]</deleted-sources>
      <last-updated valType="Int64">0</last-updated>
      <last-modified-by-usage valType="String">{"Extrinsic": 195931, "Input": 195932, "Output": 100398}</last-modified-by-usage>
      <outputs-generated-by-type valType="String">{}</outputs-generated-by-type>
      <contains-significant-data valType="Boolean">true</contains-significant-data>
      <Object Name="/Parameters/DesignPoint:0" Version="1.0">
        <class-type valType="String">DesignPoint</class-type>
        <object-name valType="String">0</object-name>
        <member-data valType="String">{"DisplayText": "DP 0", "JustDuplicated": False, "PartiallyRetainedData": [], "ValidRetainedData": [], "ErrorsOnLastUpdate": {}, "LastUpdateInformation": {}, "Parameters": {}, "ParameterErrors": {}, "CurrentValues": {}, "ParameterStatus": {}, "Note": None, "IsUpToDate": True, "Exported": True, "Retained": True, "CurrentStateExported": False, "IsDataModelValid": True, "HasRetainedData": True, "HasBeenSolved": True, "UpdateOrder": 1}</member-data>
      </Object>
      <Object Name="/Parameters/DesignPointReportSetting:Design Points Report Setting" Version="1.0">
        <class-type valType="String">DesignPointReportSetting</class-type>
        <object-name valType="String">Design Points Report Setting</object-name>
        <member-data valType="String">{"DisplayText": "Design Points Report Setting", "DesignPointReportImage": "None"}</member-data>
      </Object>
      <ParameterToPropertyMap />
    </Container>
    <Container Name="Schematic" Version="1.0">
      <container-type valType="String">Ansys.ProjectSchematic.ProjectSchematicAddin:Default</container-type>
      <static-id valType="String">Schematic</static-id>
      <storage-scheme-id valType="String">version-1-format</storage-scheme-id>
      <deleted-sources valType="String">[]</deleted-sources>
      <last-updated valType="Int64">0</last-updated>
      <last-modified-by-usage valType="String">{"Extrinsic": 160967, "Input": 193691, "Output": 100401}</last-modified-by-usage>
      <outputs-generated-by-type valType="String">{}</outputs-generated-by-type>
      <contains-significant-data valType="Boolean">true</contains-significant-data>
      <Object Name="/Schematic/System:SYS" Version="1.0">
        <class-type valType="String">System</class-type>
        <object-name valType="String">SYS</object-name>
        <member-data valType="String">{"DisplayText": "Static Structural", "Components": [$$dd5b983c-6daf-4ff4-8aa5-0813e59c381b, $$0b29d9b1-226c-4e2b-ab32-7f9db95ca31c, $$74f51441-e71a-4391-a404-f4f3a719e2fe, $$19e76b65-d318-4d50-b6f7-1460398828dd, $$961fdc9e-936e-4762-bd04-f5e5d5374c99, $$aee4f907-292c-4717-8bc2-86849abc1d43], "ComponentGroups": [], "SystemVisible": True, "RequiredComponents": [$$74f51441-e71a-4391-a404-f4f3a719e2fe, $$19e76b65-d318-4d50-b6f7-1460398828dd], "ExcludedComponentTemplates": [], "Attributes": {"PhysicsType": "Structural", "AnalysisType": "Static", "SolverType": "ANSYS", "SolverTypeDisplayString": "Mechanical APDL", "PhysicsTypeDisplayString": "Structural", "AnalysisTypeDisplayString": "Static Structural", "SystemName": "Static Structural (ANSYS)", "IsCreated": "True", "AlreadyInSystem": "Yes", "VOLATILE:SystemName": "SYS"}, "SystemType": "Static Structural (ANSYS)", "HeaderText": "Static Structural", "SystemTypeAbbreviation": "SYS", "UniqueSystemDirectoryName": "SYS", "Physics": [], "AnalysisType": None, "SystemHelpId": "wb2sb_ststructAN", "AdditionalSystemHelpId": None, "IsParametric": False, "CreatedFromTemplate": $$0440a351-1f08-4a12-a5b9-b29835cbb77c, "Notes": None, "LayoutChildren": [], "LayoutIndex": 1}</member-data>
      </Object>
      <Object Name="/Schematic/SchematicSettings:Schematic Settings" Version="1.0">
        <class-type valType="String">SchematicSettings</class-type>
        <object-name valType="String">Schematic Settings</object-name>
        <member-data valType="String">{"DisplayText": "Schematic Settings", "WireBundling": False, "ShowSystemCoordinates": True, "Notes": None, "SuspendCollectingRSMResult": False}</member-data>
      </Object>
      <Object Name="/Schematic/DesignPointSolveSettings:Design Points Update Settings" Version="1.0">
        <class-type valType="String">DesignPointSolveSettings</class-type>
        <object-name valType="String">Design Points Update Settings</object-name>
        <member-data valType="String">{"DisplayText": "Design Points Update Settings", "UpdateOption": "Foreground", "RsmUserString": None, "ConfiguredQueue": {"OptionIcons": None, "OptionLabels": "Local", "Options": "Local", "ReadOnlyOptions": None, "OptionFeatureFlags": None, "OptionFilterFlags": None, "OptionLicenseFlags": None, "Value": "Local"}, "RsmJobName": "Workbench", "UpdateMethod": "Foreground", "JobControl": "OneJobAllDesignPoints", "MaxNumberOfJobs": 1, "UpdateOrder": "UpdateFromCurrentDesignPoint", "PreRSMUpdate": "None", "AllowRemoteGeometryUpdate": False, "PartialUpdate": "None", "RetainPartialUpdate": "None", "LicenseCheckout": "OnDemand", "DelayReservedLicenseCheckout": False, "ReservedLicensingExcludesPreRsmUpdate": False, "ComponentExecutionMode": "Serial", "NumberOfCoresPerJob": 2, "KeepFailedDesignPointFiles": False, "RetainFailedDesignPoints": False, "DesignPointRetainedOrExportedUpdate": "Parameters", "DesignPointUpdateTimeout": -1, "NumberOfTasksToBeCreated": 1}</member-data>
      </Object>
      <Object Name="/Schematic/HeldLicenseSettings:User Reserved Licenses" Version="1.0">
        <class-type valType="String">HeldLicenseSettings</class-type>
        <object-name valType="String">User Reserved Licenses</object-name>
        <member-data valType="String">{"DisplayText": "User Reserved Licenses", "ReservedSet": {}}</member-data>
      </Object>
      <Object Name="/Schematic/Bookkeeper:Schematic bookkeeper" Version="1.0">
        <class-type valType="String">Bookkeeper</class-type>
        <object-name valType="String">Schematic bookkeeper</object-name>
        <member-data valType="String">{"DisplayText": "Schematic bookkeeper", "UpfrontLicenseCheckoutSelection": []}</member-data>
      </Object>
      <Object Name="/Schematic/CustomProjectTemplate:FSI: Fluid Flow (CFX) -&gt; Static Structural" Version="1.0">
        <class-type valType="String">CustomProjectTemplate</class-type>
        <object-name valType="String">FSI: Fluid Flow (CFX) -&gt; Static Structural</object-name>
        <member-data valType="String">{"DisplayText": "FSI: Fluid Flow (CFX) -&gt; Static Structural", "SystemTemplates": [$$0168bfb2-c5ba-492e-979d-fc918a2fc0eb, $$0440a351-1f08-4a12-a5b9-b29835cbb77c], "SystemNames": ["Fluid Flow (CFX)", "Static Structural (ANSYS)"], "ToolboxGroup": "Custom Systems", "AdditionalSystemHelpId": None, "PostCreationSteps": [["Share", "Fluid Flow (CFX):Geometry", "Static Structural (ANSYS):Geometry"], ["Connect", "Fluid Flow (CFX):Solution:CFXTransferResultsTemplate", "Static Structural (ANSYS):Setup"]], "LayoutIndices": {"Fluid Flow (CFX)": 1, "Static Structural (ANSYS)": 0}, "LayoutChildren": {"Fluid Flow (CFX)": ["Static Structural (ANSYS)"]}}</member-data>
      </Object>
      <Object Name="/Schematic/CustomProjectTemplate:FSI: Fluid Flow (FLUENT) -&gt; Static Structural" Version="1.0">
        <class-type valType="String">CustomProjectTemplate</class-type>
        <object-name valType="String">FSI: Fluid Flow (FLUENT) -&gt; Static Structural</object-name>
        <member-data valType="String">{"DisplayText": "FSI: Fluid Flow (FLUENT) -&gt; Static Structural", "SystemTemplates": [$$e64618f8-fb4b-4b96-b744-4ea47405917a, $$0440a351-1f08-4a12-a5b9-b29835cbb77c], "SystemNames": ["Fluid Flow (FLUENT)", "Static Structural (ANSYS)"], "ToolboxGroup": "Custom Systems", "AdditionalSystemHelpId": None, "PostCreationSteps": [["Share", "Fluid Flow (FLUENT):Geometry", "Static Structural (ANSYS):Geometry"], ["Connect", "Fluid Flow (FLUENT):Solution", "Static Structural (ANSYS):Setup"]], "LayoutIndices": {"Fluid Flow (FLUENT)": 1, "Static Structural (ANSYS)": 0}, "LayoutChildren": {"Fluid Flow (FLUENT)": ["Static Structural (ANSYS)"]}}</member-data>
      </Object>
      <Object Name="/Schematic/CustomProjectTemplate:Thermal-Stress" Version="1.0">
        <class-type valType="String">CustomProjectTemplate</class-type>
        <object-name valType="String">Thermal-Stress</object-name>
        <member-data valType="String">{"DisplayText": "Thermal-Stress", "SystemTemplates": [$$5f39abb2-2a2a-483e-8ae1-ee44a7a8771e, $$0440a351-1f08-4a12-a5b9-b29835cbb77c], "SystemNames": ["Steady-State Thermal (ANSYS)", "Static Structural (ANSYS)"], "ToolboxGroup": "Custom Systems", "AdditionalSystemHelpId": None, "PostCreationSteps": [["Share", "Steady-State Thermal (ANSYS):Engineering Data", "Static Structural (ANSYS):Engineering Data"], ["Share", "Steady-State Thermal (ANSYS):Geometry", "Static Structural (ANSYS):Geometry"], ["Share", "Steady-State Thermal (ANSYS):Model", "Static Structural (ANSYS):Model"], ["Connect", "Steady-State Thermal (ANSYS):Solution", "Static Structural (ANSYS):Setup"]], "LayoutIndices": {"Steady-State Thermal (ANSYS)": 1, "Static Structural (ANSYS)": 0}, "LayoutChildren": {"Steady-State Thermal (ANSYS)": ["Static Structural (ANSYS)"]}}</member-data>
      </Object>
      <Object Name="/Schematic/CustomProjectTemplate:Pre-Stress Modal" Version="1.0">
        <class-type valType="String">CustomProjectTemplate</class-type>
        <object-name valType="String">Pre-Stress Modal</object-name>
        <member-data valType="String">{"DisplayText": "Pre-Stress Modal", "SystemTemplates": [$$0440a351-1f08-4a12-a5b9-b29835cbb77c, $$4953de34-c017-4aeb-95e0-d6d2f117299a], "SystemNames": ["Static Structural (ANSYS)", "Modal (ANSYS)"], "ToolboxGroup": "Custom Systems", "AdditionalSystemHelpId": None, "PostCreationSteps": [["Share", "Static Structural (ANSYS):Engineering Data", "Modal (ANSYS):Engineering Data"], ["Share", "Static Structural (ANSYS):Geometry", "Modal (ANSYS):Geometry"], ["Share", "Static Structural (ANSYS):Model", "Modal (ANSYS):Model"], ["Connect", "Static Structural (ANSYS):Solution", "Modal (ANSYS):Setup"]], "LayoutIndices": {"Static Structural (ANSYS)": 1, "Modal (ANSYS)": 0}, "LayoutChildren": {"Static Structural (ANSYS)": ["Modal (ANSYS)"]}}</member-data>
      </Object>
      <Object Name="/Schematic/CustomProjectTemplate:Random Vibration" Version="1.0">
        <class-type valType="String">CustomProjectTemplate</class-type>
        <object-name valType="String">Random Vibration</object-name>
        <member-data valType="String">{"DisplayText": "Random Vibration", "SystemTemplates": [$$4953de34-c017-4aeb-95e0-d6d2f117299a, $$5e587062-4656-4804-923a-9c2de6a46729], "SystemNames": ["Modal (ANSYS)", "Random Vibration (ANSYS)"], "ToolboxGroup": "Custom Systems", "AdditionalSystemHelpId": None, "PostCreationSteps": [["Share", "Modal (ANSYS):Engineering Data", "Random Vibration (ANSYS):Engineering Data"], ["Share", "Modal (ANSYS):Geometry", "Random Vibration (ANSYS):Geometry"], ["Share", "Modal (ANSYS):Model", "Random Vibration (ANSYS):Model"], ["Connect", "Modal (ANSYS):Solution", "Random Vibration (ANSYS):Setup"]], "LayoutIndices": {"Modal (ANSYS)": 1, "Random Vibration (ANSYS)": 0}, "LayoutChildren": {"Modal (ANSYS)": ["Random Vibration (ANSYS)"]}}</member-data>
      </Object>
      <Object Name="/Schematic/CustomProjectTemplate:Response Spectrum" Version="1.0">
        <class-type valType="String">CustomProjectTemplate</class-type>
        <object-name valType="String">Response Spectrum</object-name>
        <member-data valType="String">{"DisplayText": "Response Spectrum", "SystemTemplates": [$$4953de34-c017-4aeb-95e0-d6d2f117299a, $$dfba424f-e166-46c7-b8b4-823f42cc3de2], "SystemNames": ["Modal (ANSYS)", "Response Spectrum (ANSYS)"], "ToolboxGroup": "Custom Systems", "AdditionalSystemHelpId": None, "PostCreationSteps": [["Share", "Modal (ANSYS):Engineering Data", "Response Spectrum (ANSYS):Engineering Data"], ["Share", "Modal (ANSYS):Geometry", "Response Spectrum (ANSYS):Geometry"], ["Share", "Modal (ANSYS):Model", "Response Spectrum (ANSYS):Model"], ["Connect", "Modal (ANSYS):Solution", "Response Spectrum (ANSYS):Setup"]], "LayoutIndices": {"Modal (ANSYS)": 1, "Response Spectrum (ANSYS)": 0}, "LayoutChildren": {"Modal (ANSYS)": ["Response Spectrum (ANSYS)"]}}</member-data>
      </Object>
      <Object Name="/Schematic/Component:Engineering Data" Version="1.0">
        <class-type valType="String">Component</class-type>
        <object-name valType="String">Engineering Data</object-name>
        <member-data valType="String">{"DisplayText": "Engineering Data", "ImageName": "EngDataComponent16x16", "ComponentStateOnLastFailure": "UpToDate", "AlwaysBePartOfDpUpdate": False, "FullyUpToDateOnDps": None, "CoupledClients": [], "SubComponents": [], "DataSharedFrom": None, "DataSharing": "None", "DataContainer": "Engineering Data", "_overwrittenUpdatable": None, "Template": $$25513846-6de7-442b-bbb7-5b0eb2167feb, "InSystem": $$edeb8eda-3063-4d73-ac33-7bb16e155ce5, "MasterSources": {"Sources": []}, "Notes": None, "UsedLicenses": None, "ActiveTransferComponents": [], "Solver": None, "IsFailedState": False, "UpdateConditionParameter": None}</member-data>
      </Object>
      <Object Name="/Schematic/Component:Geometry" Version="1.0">
        <class-type valType="String">Component</class-type>
        <object-name valType="String">Geometry</object-name>
        <member-data valType="String">{"DisplayText": "Geometry", "ImageName": "cad_designmodeler", "ComponentStateOnLastFailure": "UpToDate", "AlwaysBePartOfDpUpdate": False, "FullyUpToDateOnDps": None, "CoupledClients": [], "SubComponents": [], "DataSharedFrom": None, "DataSharing": "None", "DataContainer": "Geometry", "_overwrittenUpdatable": None, "Template": $$5db9f868-64d5-46f2-994e-e4a3fc6dc609, "InSystem": $$edeb8eda-3063-4d73-ac33-7bb16e155ce5, "MasterSources": {"Sources": []}, "Notes": None, "UsedLicenses": None, "ActiveTransferComponents": [], "Solver": None, "IsFailedState": False, "UpdateConditionParameter": None}</member-data>
      </Object>
      <Object Name="/Schematic/Component:Model" Version="1.0">
        <class-type valType="String">Component</class-type>
        <object-name valType="String">Model</object-name>
        <member-data valType="String">{"DisplayText": "Model", "ImageName": "model2", "ComponentStateOnLastFailure": "UpToDate", "AlwaysBePartOfDpUpdate": False, "FullyUpToDateOnDps": None, "CoupledClients": [], "SubComponents": [], "DataSharedFrom": None, "DataSharing": "None", "DataContainer": "Model", "_overwrittenUpdatable": None, "Template": $$a32b55a7-0927-476c-8109-d90e0c080c65, "InSystem": $$edeb8eda-3063-4d73-ac33-7bb16e155ce5, "MasterSources": {"Sources": [[{"DataType": "EngineeringData", "Component": $$dd5b983c-6daf-4ff4-8aa5-0813e59c381b, "Transfer": None}], [{"DataType": "Geometry", "Component": $$0b29d9b1-226c-4e2b-ab32-7f9db95ca31c, "Transfer": None}]]}, "Notes": None, "UsedLicenses": None, "ActiveTransferComponents": [], "Solver": "", "IsFailedState": False, "UpdateConditionParameter": None}</member-data>
      </Object>
      <Object Name="/Schematic/Component:Setup" Version="1.0">
        <class-type valType="String">Component</class-type>
        <object-name valType="String">Setup</object-name>
        <member-data valType="String">{"DisplayText": "Setup", "ImageName": "setup", "ComponentStateOnLastFailure": "UpToDate", "AlwaysBePartOfDpUpdate": False, "FullyUpToDateOnDps": None, "CoupledClients": [], "SubComponents": [], "DataSharedFrom": None, "DataSharing": "None", "DataContainer": "Setup", "_overwrittenUpdatable": None, "Template": $$153bbdd8-f4e4-470e-bc7b-e4941f4a5687, "InSystem": $$edeb8eda-3063-4d73-ac33-7bb16e155ce5, "MasterSources": {"Sources": [[{"DataType": "MechanicalModel", "Component": $$74f51441-e71a-4391-a404-f4f3a719e2fe, "Transfer": None}], [{"DataType": "MechanicalMesh", "Component": $$74f51441-e71a-4391-a404-f4f3a719e2fe, "Transfer": None}]]}, "Notes": None, "UsedLicenses": None, "ActiveTransferComponents": [], "Solver": "ANSYS", "IsFailedState": False, "UpdateConditionParameter": None}</member-data>
      </Object>
      <Object Name="/Schematic/Component:Solution" Version="1.0">
        <class-type valType="String">Component</class-type>
        <object-name valType="String">Solution</object-name>
        <member-data valType="String">{"DisplayText": "Solution", "ImageName": "Mechanical_Solution", "ComponentStateOnLastFailure": "UpToDate", "AlwaysBePartOfDpUpdate": False, "FullyUpToDateOnDps": None, "CoupledClients": [], "SubComponents": [], "DataSharedFrom": None, "DataSharing": "None", "DataContainer": "Solution", "_overwrittenUpdatable": None, "Template": $$549a8454-0a66-4b3d-9a0d-9c92ba33c047, "InSystem": $$edeb8eda-3063-4d73-ac33-7bb16e155ce5, "MasterSources": {"Sources": [[{"DataType": "SimulationSetup", "Component": $$19e76b65-d318-4d50-b6f7-1460398828dd, "Transfer": None}]]}, "Notes": None, "UsedLicenses": None, "ActiveTransferComponents": [], "Solver": "ANSYS", "IsFailedState": False, "UpdateConditionParameter": None}</member-data>
      </Object>
      <Object Name="/Schematic/Component:Results" Version="1.0">
        <class-type valType="String">Component</class-type>
        <object-name valType="String">Results</object-name>
        <member-data valType="String">{"DisplayText": "Results", "ImageName": "results", "ComponentStateOnLastFailure": "UpToDate", "AlwaysBePartOfDpUpdate": False, "FullyUpToDateOnDps": None, "CoupledClients": [], "SubComponents": [], "DataSharedFrom": None, "DataSharing": "None", "DataContainer": "Results", "_overwrittenUpdatable": None, "Template": $$25d486ef-220c-4ea6-a52c-7cb85c75e1cc, "InSystem": $$edeb8eda-3063-4d73-ac33-7bb16e155ce5, "MasterSources": {"Sources": [[{"DataType": "SimulationSolution", "Component": $$961fdc9e-936e-4762-bd04-f5e5d5374c99, "Transfer": None}]]}, "Notes": None, "UsedLicenses": None, "ActiveTransferComponents": [], "Solver": "ANSYS", "IsFailedState": False, "UpdateConditionParameter": None}</member-data>
      </Object>
    </Container>
    <Container Name="ReportDataContainer" Version="1.0">
      <container-type valType="String">Ansys.ProjectReporting.Addin:ReportDataContainer</container-type>
      <static-id valType="String">ReportDataContainer</static-id>
      <storage-scheme-id valType="String">version-1-format</storage-scheme-id>
      <deleted-sources valType="String">[]</deleted-sources>
      <last-updated valType="Int64">0</last-updated>
      <last-modified-by-usage valType="String">{"Extrinsic": 100806, "Input": 100797, "Output": 100797}</last-modified-by-usage>
      <outputs-generated-by-type valType="String">{}</outputs-generated-by-type>
      <contains-significant-data valType="Boolean">false</contains-significant-data>
    </Container>
    <Container Name="Graphics" Version="1.0">
      <container-type valType="String">Ansys.Graphics.GraphicsAddin:graphics</container-type>
      <static-id valType="String">Graphics</static-id>
      <storage-scheme-id valType="String">version-1-format</storage-scheme-id>
      <deleted-sources valType="String">[]</deleted-sources>
      <last-updated valType="Int64">0</last-updated>
      <last-modified-by-usage valType="String">{"Extrinsic": 195912, "Input": 100807, "Output": 100807}</last-modified-by-usage>
      <outputs-generated-by-type valType="String">{}</outputs-generated-by-type>
      <contains-significant-data valType="Boolean">false</contains-significant-data>
    </Container>
    <Container Name="Units" Version="1.0">
      <container-type valType="String">Ansys.Units.Commands.Addin:Units</container-type>
      <static-id valType="String">Units</static-id>
      <storage-scheme-id valType="String">version-1-format</storage-scheme-id>
      <deleted-sources valType="String">[]</deleted-sources>
      <last-updated valType="Int64">0</last-updated>
      <last-modified-by-usage valType="String">{"Extrinsic": 100808, "Input": 107290, "Output": 100808}</last-modified-by-usage>
      <outputs-generated-by-type valType="String">{}</outputs-generated-by-type>
      <contains-significant-data valType="Boolean">false</contains-significant-data>
      <Object Name="/Units/UnitSystemProjectSettings:UnitSystemProjectSettings" Version="1.0">
        <class-type valType="String">UnitSystemProjectSettings</class-type>
        <object-name valType="String">UnitSystemProjectSettings</object-name>
        <member-data valType="String">{"DisplayText": "UnitSystemProjectSettings", "DataContainerUnitSystemRegistry": {"Geometry": "DesignModelerUnitSystem_um"}}</member-data>
      </Object>
      <Object Name="/Units/UnitSystem:UnitSys" Version="1.0">
        <class-type valType="String">UnitSystem</class-type>
        <object-name valType="String">UnitSys</object-name>
        <member-data valType="String">{"DisplayText": "Metric (kg,m,s,°C,A,N,V)", "ChangedQuantityUnits": {}, "UnitSystemName": "MKS_STANDARD", "BaseUnitSystemName": "SI", "IsProjectUnitSystem": True, "IsDefault": False}</member-data>
      </Object>
      <Object Name="/Units/UnitSystem:UnitSys 1" Version="1.0">
        <class-type valType="String">UnitSystem</class-type>
        <object-name valType="String">UnitSys 1</object-name>
        <member-data valType="String">{"DisplayText": "DesignModeler Unit System (m, degree)", "ChangedQuantityUnits": {"Angle": "degree", "Density Derivative wrt Temperature": "kg m^-3 C^-1", "Energy Source Coefficient": "W m^-3 C^-1", "Heat Transfer Coefficient": "W m^-2 C^-1", "Inverse Angle": "degree^-1", "Molar Entropy": "J mol^-1 C^-1", "Piezoelectric Strain Coefficient": "A s N^-1", "Piezoelectric Stress Coefficient": "A s m^-2", "Pressure Derivative wrt Temperature": "Pa C^-1", "Seebeck Coefficient": "V C^-1", "Specific Entropy": "J kg^-1 C^-1", "Specific Heat Capacity": "J kg^-1 C^-1", "Stress Per Temperature": "Pa C^-1", "Temperature": "C", "Temperature Difference": "C", "Temperature Gradient": "C m^-1", "InvTemp1": "C^-1", "InvTemp2": "C^-2", "InvTemp3": "C^-3", "InvTemp4": "C^-4", "Thermal Capacitance": "J C^-1", "Thermal Conductance": "W C^-1", "Thermal Conductivity": "W m^-1 C^-1", "Thermal Contact Resistance": "W^-1 m^2 C", "Thermal Expansivity": "C^-1"}, "UnitSystemName": "DesignModelerUnitSystem_m", "BaseUnitSystemName": "SI", "IsProjectUnitSystem": False, "IsDefault": False}</member-data>
      </Object>
      <Object Name="/Units/UnitSystem:UnitSys 2" Version="1.0">
        <class-type valType="String">UnitSystem</class-type>
        <object-name valType="String">UnitSys 2</object-name>
        <member-data valType="String">{"DisplayText": "DesignModeler Unit System (um, degree)", "ChangedQuantityUnits": {}, "UnitSystemName": "DesignModelerUnitSystem_um", "BaseUnitSystemName": "SI", "IsProjectUnitSystem": False, "IsDefault": False}</member-data>
      </Object>
    </Container>
    <Container Name="DpdbContainer" Version="1.0">
      <container-type valType="String">Ansys.Dpdb.DpdbAddin:DpdbContainer</container-type>
      <static-id valType="String">DpdbContainer</static-id>
      <storage-scheme-id valType="String">version-1-format</storage-scheme-id>
      <deleted-sources valType="String">[]</deleted-sources>
      <last-updated valType="Int64">0</last-updated>
      <last-modified-by-usage valType="String">{"Extrinsic": 100816, "Input": 100811, "Output": 100811}</last-modified-by-usage>
      <outputs-generated-by-type valType="String">{}</outputs-generated-by-type>
      <contains-significant-data valType="Boolean">false</contains-significant-data>
      <Object Name="/DpdbContainer/DpdbSettings:Dpdb Settings Entity" Version="1.0">
        <class-type valType="String">DpdbSettings</class-type>
        <object-name valType="String">Dpdb Settings Entity</object-name>
        <member-data valType="String">{"DisplayText": "Dpdb Settings Entity", "ServerUrl": "https://localhost/dcs", "ServerUserName": "dcadmin", "ServerPassword": "dcadmin", "DatabaseName": None, "StartLocalEvaluatorOnUpdate": True, "ExecutionTime": 300, "UpdateDesignPointInSteps": False}</member-data>
      </Object>
    </Container>
  </Containers>
</Storage>
